# Supplementary material for: An Immunopharmacoinformatics Approach in Development of Vaccine and Drug Candidates for West Nile Virus
Source: Front Chem. 2018 Jul 6;6:246. doi: 10.3389/fchem.2018.00246 (PMC6043868; doi:10.3389/fchem.2018.00246)
Supplement: Supplementary file 6 [file Data_Sheet_1.XLSX]

## Sheet: Sheet1
Entry	Protein	Organism	Antigenicity
P06935	Genome polyprotein	WNV	0.5406
Q9Q6P4	Genome polyprotein	WNV	0.5254
Q9EMB5	Genome polyprotein	WNV	0.5274
Q68HK7	Genome polyprotein	WNV	0.5444
A0EM55	Polyprotein	WNV	0.5288
K9NSE3	Polyprotein	WNV	0.5294
K9NTJ5	Polyprotein	WNV	0.5286
C0JZP9	Genome polyprotein	WNV	0.5248
Q6JXF1	Genome polyprotein	WNV	0.5276
G9JKN3	Genome polyprotein	WNV	0.5447
T1P6U2	Genome polyprotein	WNV	0.5399
A5JUM0	Polyprotein	WNV	0.5195
U3N4P2	Genome polyprotein	WNV	0.5265
D7RX36	Genome polyprotein	WNV	0.5256
U3N977	Polyprotein	WNV	0.5235
Q0H7F2	Genome polyprotein	WNV	0.5405
A7YLE5	Polyprotein	WNV	0.5256
U3N3X7	Polyprotein	WNV	0.5222
Q9EMB6	Genome polyprotein	WNV	0.5235
B5U2T6	Polyprotein	WNV	0.5495
Q80B10	Genome polyprotein	WNV	0.5265
Q0H7F1	Genome polyprotein	WNV	0.5252
Q9Q5I9	Genome polyprotein	WNV	0.5256
E0A8I9	Genome polyprotein	WNV	0.5248
U3N3V8	Genome polyprotein	WNV	0.5254
F6N151	Genome polyprotein	WNV	0.5244
E0A8K7	Genome polyprotein	WNV	0.525
A0A067ZSD2	Polyprotein	WNV	0.5263
E9NMD0	Genome polyprotein	WNV	0.5248
A0A067ZRJ9	Polyprotein	WNV	0.5249
C7SZ50	Polyprotein	WNV	0.5274
E0A8I3	Genome polyprotein	WNV	0.5255
G1APQ9	Genome polyprotein	WNV	0.5237
A6XHF8	Genome polyprotein	WNV	0.5263
E0A8I4	Genome polyprotein	WNV	0.5246
E2IGI1	Genome polyprotein	WNV	0.5236
D9D748	Genome polyprotein	WNV	0.5254
A0A067ZQ89	Polyprotein	WNV	0.5263
E0A8J6	Genome polyprotein	WNV	0.5239
F1D816	Genome polyprotein	WNV	0.5225
E0A8M3	Genome polyprotein	WNV	0.5246
A0A067ZQ05	Polyprotein	WNV	0.5257
Q2EIC5	Polyprotein	WNV	0.5235
Q3I103	Genome polyprotein	WNV	0.5233
F1D812	Polyprotein	WNV	0.5251
G1BJY9	Genome polyprotein	WNV	0.5266
E9NMB3	Genome polyprotein	WNV	0.5261
E0A8I8	Genome polyprotein	WNV	0.5245
Q2QFX6	Genome polyprotein	WNV	0.5253
E2IGM9	Genome polyprotein	WNV	0.5246
F5C459	Genome polyprotein	WNV	0.5237
Q8JU43	Genome polyprotein	WNV	0.5255
F6N135	Genome polyprotein	WNV	0.5251
E0A8G8	Genome polyprotein	WNV	0.5248
Q8AZ73	Genome polyprotein	WNV	0.5257
Q3I0Z8	Genome polyprotein	WNV	0.5228
Q5MPP3	Genome polyprotein	WNV	0.5241
E0A8I2	Genome polyprotein	WNV	0.5255
E0A8L9	Genome polyprotein	WNV	0.524
E2IGN7	Genome polyprotein	WNV	0.5263
E0A8M6	Genome polyprotein	WNV	0.4393
E2J032	Genome polyprotein	WNV	0.5239
U3N971	Polyprotein	WNV	0.5251
A0A067ZSM1	Polyprotein	WNV	0.5256
R9WDM1	Genome polyprotein	WNV	0.5235
Q2QFZ2	Genome polyprotein	WNV	0.5253
A0A067ZQB8	Polyprotein	WNV	0.5248
D0E6L8	Polyprotein	WNV	0.5236
A0A067ZQW8	Polyprotein	WNV	0.5227
A0A067ZRY0	Polyprotein	WNV	0.524
A0A067ZNT6	Polyprotein	WNV	0.5247
A0A067ZSB8	Polyprotein	WNV	0.5237
Q3I0Z3	Genome polyprotein	WNV	0.5247
E0A8J4	Genome polyprotein	WNV	0.525
A0A067ZQE4	Polyprotein	WNV	0.5253
E2D4Z3	Genome polyprotein	WNV	0.5253
A0A067ZRL1	Polyprotein	WNV	0.5257
A0A067ZRW0	Polyprotein	WNV	0.523
E2IGQ5	Genome polyprotein	WNV	0.525
A0A067ZRZ2	Polyprotein	WNV	0.5253
A0A067ZQ83	Polyprotein	WNV	0.5263
Q2QFZ0	Genome polyprotein	WNV	0.5247
A0A067ZSL1	Polyprotein	WNV	0.5242
Q2QFY7	Genome polyprotein	WNV	0.5241
A4K4S4	Genome polyprotein	WNV	0.5246
A0A067ZPM4	Polyprotein	WNV	0.5262
A0A067ZR97	Polyprotein	WNV	0.5257
A0A067ZRV0	Polyprotein	WNV	0.5236
A0A067ZS93	Polyprotein	WNV	0.5264
A0A067ZS58	Polyprotein	WNV	0.5243
A0A067ZSM5	Polyprotein	WNV	0.5252
A0A067ZSP3	Polyprotein	WNV	0.5256
R9WH38	Polyprotein	WNV	0.5238
Q06CF0	Envelope (Fragment)	WNV	0.6561
Q06CG6	Envelope (Fragment)	WNV	0.657
Q06CI0	Envelope (Fragment)	WNV	0.657
Q06CA4	Envelope (Fragment)	WNV	0.657
Q06CK0	Envelope (Fragment)	WNV	0.657
Q06CJ5	Envelope (Fragment)	WNV	0.657
Q06CH7	Envelope (Fragment)	WNV	0.657
Q06CM9	Envelope (Fragment)	WNV	0.657
Q06C87	Envelope (Fragment)	WNV	0.6521
Q06CK9	Envelope (Fragment)	WNV	0.657
Q06CK6	Envelope (Fragment)	WNV	0.657
Q0PJ84	E protein (Fragment)	WNV	0.6756
Q0PJA1	E protein (Fragment)	WNV	0.6756
Q91AF7	Polyprotein (Fragment)	WNV	0.6197
O12013	Envelope protein (Fragment)	WNV	0.8118	Seq: 85
Q06CI7	Envelope (Fragment)	WNV	0.657
Q8JQC7	Envelope glycoprotein (Fragment)	WNV	0.793	Seq: 76
Q91A99	Polyprotein (Fragment)	WNV	0.6395
Q8JQD1	Envelope glycoprotein (Fragment)	WNV	0.7659	Seq: 76
Q06CN4	Envelope (Fragment)	WNV	0.657
Q8JZ37	Polyprotein (Fragment)	WNV	0.9799	Seq: 40
Q91AF0	Polyprotein (Fragment)	WNV	0.6197
Q91IV9	Envelope glycoprotein (Fragment)	WNV	0.654
Q91AE3	Polyprotein (Fragment)	WNV	0.6197
Q91AC3	Polyprotein (Fragment)	WNV	0.6197
Q9IZE0	Envelope glycoprotein (Fragment)	WNV	0.7809	Seq: 94
Q6T748	Envelope glycoprotein (Fragment)	WNV	0.7285
Q6T8I0	Polyprotein (Fragment)	WNV	0.662
Q6T750	Envelope glycoprotein (Fragment)	WNV	0.7359
Q6T8I6	Polyprotein (Fragment)	WNV	0.662
Q91MB3	Envelope glycoprotein (Fragment)	WNV	0.6837
Q91R02	Envelope glycoprotein (Fragment)	WNV	0.654
Q8JZ39	Polyprotein (Fragment)	WNV	0.4391
Q8JQB3	Envelope glycoprotein (Fragment)	WNV	0.793	Seq: 76
Q6J6G7	Envelope glycoprotein (Fragment)	WNV	0.6756
Q91CE8	Envelope protein (Fragment)	WNV	0.4978
Q91AE2	Polyprotein (Fragment)	WNV	0.6197
Q462I9	Polyprotein (Fragment)	WNV	0.5569
Q6J6H5	Envelope glycoprotein (Fragment)	WNV	0.6756
Q4PRT8	Envelope glycoprotein (Fragment)	WNV	0.5708
Q4PRU1	Envelope glycoprotein (Fragment)	WNV	0.5708
Q4VST8	Polyprotein (Fragment)	WNV	0.6576
Q8QMF2	Envelope glycoprotein (Fragment)	WNV	0.5577
Q9DS89	Envelope protein (Fragment)	WNV	0.5642
Q5SBH1	Genome polyprotein	WNV	0.5264
Q5SG94	Envelope glycoprotein (Fragment)	WNV	0.6799
Q5DI84	Genome polyprotein	WNV	0.5246
Q2XWP9	Polyprotein (Fragment)	WNV	0.662
Q2XWR6	Polyprotein (Fragment)	WNV	0.662
Q91AG7	Polyprotein (Fragment)	WNV	0.6197
Q2QFY4	Genome polyprotein	WNV	0.5258
Q2XWT1	Polyprotein (Fragment)	WNV	0.662
Q91AE6	Polyprotein (Fragment)	WNV	0.6197
Q9IZE2	Envelope glycoprotein (Fragment)	WNV	0.806	Seq: 94
Q2QFX2	Genome polyprotein	WNV	0.5273
Q8JQB4	Envelope glycoprotein (Fragment)	WNV	0.7368	Seq: 76
Q3I0Z1	Polyprotein	WNV	0.5244
Q6T8H8	Polyprotein (Fragment)	WNV	0.662
Q2QFY9	Genome polyprotein	WNV	0.5261
Q8JQC6	Envelope glycoprotein (Fragment)	WNV	0.793	Seq: 76
Q2XWQ2	Polyprotein (Fragment)	WNV	0.662
Q91AC9	Polyprotein (Fragment)	WNV	0.6197
Q2QFY1	Genome polyprotein	WNV	0.5253
Q8JT39	Nonstructural protein 5 (Fragment)	WNV	0.4873	Seq: 57
Q80DN9	Genome polyprotein	WNV	0.5271
Q29TT0	Polyprotein (Fragment)	WNV	0.6576
A1BY22	Envelope protein (Fragment)	WNV	0.6732
A1BY74	Envelope protein (Fragment)	WNV	0.6732
B5U106	Envelope glycoprotein E (Fragment)	WNV	0.6335
A1BY70	Envelope protein (Fragment)	WNV	0.6732
A1BY47	Envelope protein (Fragment)	WNV	0.6732
B5U118	Envelope glycoprotein E (Fragment)	WNV	0.6373
A1BY43	Envelope protein (Fragment)	WNV	0.6732
B5U113	Envelope glycoprotein E (Fragment)	WNV	0.6436
Q203W1	Polyprotein	WNV	0.5241
Q2EIC4	Polyprotein	WNV	0.5243
B7U2U3	Nucleocapsid protein C (Fragment)	WNV	0.5921	Seq: 53
Q2EJU5	Polyprotein	WNV	0.5247
A4UIV8	Polyprotein (Fragment)	WNV	0.662
A4K4T7	Genome polyprotein	WNV	0.5258
A4K4T3	Genome polyprotein	WNV	0.5232
B1P6H9	Nonstructural protein 5 (Fragment)	WNV	0.3327
A4K4S3	Genome polyprotein	WNV	0.5205
A9PL58	14 kDa V2 core protein (Fragment)	WNV	0.2714	Seq: 43
A6XDF2	Polyprotein (Fragment)	WNV	0.625
B3F7F2	Polyprotein (Fragment)	WNV	0.6732
B3F7C0	Polyprotein (Fragment)	WNV	0.6732
B3F7E9	Polyprotein (Fragment)	WNV	0.6732
B3F7C5	Polyprotein (Fragment)	WNV	0.6732
B3F745	Polyprotein (Fragment)	WNV	0.6732
B0ZQ23	Envelope protein (Fragment)	WNV	0.6762
B3F765	Polyprotein (Fragment)	WNV	0.6732
D3X8E3	Polyprotein (Fragment)	WNV	0.6347
D3X8G1	Polyprotein (Fragment)	WNV	0.6411
D3X8D7	Polyprotein (Fragment)	WNV	0.6379
D3X8D1	Polyprotein (Fragment)	WNV	0.6589
D5K199	Polyprotein (Fragment)	WNV	0.6727
D5K1C3	Polyprotein (Fragment)	WNV	0.6732
D5K1A4	Polyprotein (Fragment)	WNV	0.6732
D5K1G5	Polyprotein (Fragment)	WNV	0.6732
D5K1F0	Polyprotein (Fragment)	WNV	0.6734
D5K1H5	Polyprotein (Fragment)	WNV	0.6732
D5K1G2	Polyprotein (Fragment)	WNV	0.6717
C9EA56	Polyprotein (Fragment)	WNV	0.5434	Seq: 72
C9WPL1	Polyprotein (Fragment)	WNV	0.6184
D5K1B9	Polyprotein (Fragment)	WNV	0.6746
D5K1K0	Polyprotein (Fragment)	WNV	0.6732
C9WPM4	Polyprotein (Fragment)	WNV	0.6766
C9WPK4	Polyprotein (Fragment)	WNV	0.6198
C9WPM9	Polyprotein (Fragment)	WNV	0.6726
D9IFF6	Polyprotein (Fragment)	WNV	0.5858
D3X898	Polyprotein (Fragment)	WNV	0.6591
D9IFH5	Polyprotein (Fragment)	WNV	0.6062
E2D4R9	Envelope (Fragment)	WNV	0.6587
E2D4N8	Envelope (Fragment)	WNV	0.6685
E2D4S8	Envelope (Fragment)	WNV	0.6516
D9IFG8	Polyprotein (Fragment)	WNV	0.5858
E2D4W8	Envelope (Fragment)	WNV	0.657
D9MXB8	Envelope protein (Fragment)	WNV	0.66
D0E6L7	Genome polyprotein	WNV	0.5244
E2D4T7	Envelope (Fragment)	WNV	0.657
E0A8L7	Genome polyprotein	WNV	0.5237
E2D4T8	Envelope (Fragment)	WNV	0.6614
E0A8L5	Genome polyprotein	WNV	0.5251
E0X748	Genome polyprotein	WNV	0.5244
E2IGQ0	Genome polyprotein	WNV	0.5258
E2IHH4	Genome polyprotein (Fragment)	WNV	0.527
E2IGL4	Genome polyprotein	WNV	0.5249
E2IGJ4	Genome polyprotein	WNV	0.5246
F1CFF2	Envelope glycoprotein E (Fragment)	WNV	0.772	Seq: 258
E2IGP5	Genome polyprotein	WNV	0.5255
E2IGQ3	Genome polyprotein	WNV	0.5242
G8E0A9	Polyprotein (Fragment)	WNV	0.6269
E9NMB6	Genome polyprotein	WNV	0.524
F6N769	Genome polyprotein	WNV	0.5247
E9NMA5	Genome polyprotein	WNV	0.5264
K4GXU9	Envelope (Fragment)	WNV	0.6767	Seq: 80
K4U986	Polyprotein, NSP5 region (Fragment)	WNV	0.6439
K4UA27	Polyprotein, NSP5 region (Fragment)	WNV	0.6436	Seq: 55
G1APQ7	Genome polyprotein	WNV	0.5255
M4WFF5	Envelope protein (Fragment)	WNV	0.7066
K7WMC1	Polyprotein	WNV	0.5256
F1D843	Genome polyprotein	WNV	0.5236
X5MBJ0	Polyprotein (Fragment)	WNV	0.6439	Seq: 55
X4Y8K3	Envelope protein (Fragment)	WNV	0.7132
E2IGM2	Genome polyprotein	WNV	0.5251
A0A023LKW5	Polyprotein (Fragment)	WNV	0.662
A0A023LKU7	Polyprotein (Fragment)	WNV	0.6632
A0A023LKW4	Polyprotein (Fragment)	WNV	0.6661
A0A023LKX2	Polyprotein (Fragment)	WNV	0.662
A0A023LL79	Polyprotein (Fragment)	WNV	0.662
A0A023LLD6	Polyprotein (Fragment)	WNV	0.662
A0A023LLA3	Polyprotein (Fragment)	WNV	0.6673
A0A023LL84	Polyprotein (Fragment)	WNV	0.662
A0A023LL74	Polyprotein (Fragment)	WNV	0.6604
A0A023LLE3	Polyprotein (Fragment)	WNV	0.662
A0A023LKW9	Polyprotein (Fragment)	WNV	0.662
A0A023LKY1	Polyprotein (Fragment)	WNV	0.6635
R4HKV1	Envelope glycoprotein (Fragment)	WNV	0.6935	Seq: 100
V5JD61	Polyprotein (Fragment)	WNV	0.616
V9IS73	RNA-dependent RNA polymerase (Fragment)	WNV	0.7149	Seq: 70
G1C1L8	Polyprotein	WNV	0.5262
W6S1G7	Polyprotein (Fragment)	WNV	0.2698
W6S3R9	Polyprotein (Fragment)	WNV	0.2849
A0A023LLA4	Polyprotein (Fragment)	WNV	0.662
W5ZQA8	Genome polyprotein (Fragment)	WNV	0.5225
W5ZQ36	Genome polyprotein (Fragment)	WNV	0.5224
A0A067ZRE8	Polyprotein	WNV	0.5242
A0A067ZQ79	Polyprotein	WNV	0.5239
W5ZYC4	Genome polyprotein (Fragment)	WNV	0.5252
F6N154	Genome polyprotein	WNV	0.5233
Q6T731	Envelope glycoprotein (Fragment)	WNV	0.7359
Q91AC2	Polyprotein (Fragment)	WNV	0.6292
R4I3A9	Genome polyprotein	WNV	0.5232
Q9IGY5	Envelope glycoprotein (Fragment)	WNV	0.7333	Seq: 61
Q91AC7	Polyprotein (Fragment)	WNV	0.6197
Q8JU42	Genome polyprotein	WNV	0.5268
W5ZPR8	Polyprotein (Fragment)	WNV	0.5241
B3F734	Polyprotein (Fragment)	WNV	0.6732
R9WHU2	Genome polyprotein	WNV	0.5235
B3F781	Polyprotein (Fragment)	WNV	0.6732
Q8JT48	Nonstructural protein 5 (Fragment)	WNV	0.4973	Seq: 57
B3F796	Polyprotein (Fragment)	WNV	0.6732
D9IFF1	Polyprotein (Fragment)	WNV	0.5961
D3X8B3	Polyprotein (Fragment)	WNV	0.6793
D3X8C4	Polyprotein (Fragment)	WNV	0.6677
B5U126	Envelope glycoprotein E (Fragment)	WNV	0.6436
E2IGM1	Genome polyprotein	WNV	0.5244
E9NMC5	Genome polyprotein	WNV	0.526
D5K1H6	Polyprotein (Fragment)	WNV	0.6732
W5ZQK5	Genome polyprotein (Fragment)	WNV	0.5601
F5CKB0	Genome polyprotein	WNV	0.5241
A0A060VD37	Polyprotein (Fragment)	WNV	0.3363
Q4PRT5	Envelope glycoprotein (Fragment)	WNV	0.5509
W5ZYG1	Genome polyprotein (Fragment)	WNV	0.5397
A0A023LLA6	Polyprotein (Fragment)	WNV	0.662
A0A067ZQV0	Polyprotein	WNV	0.5251
A0A067XII7	Envelope glycoprotein (Fragment)	WNV	0.6986	Seq: 82
A0A067ZQX8	Polyprotein (Fragment)	WNV	0.5211
A0A067ZQV6	Polyprotein	WNV	0.5246
A1BY81	Envelope protein (Fragment)	WNV	0.6732
A0A067ZQY5	Polyprotein (Fragment)	WNV	0.5188
W5S7Z9	Genome polyprotein	WNV	0.5233
A0A023LKS6	Polyprotein (Fragment)	WNV	0.6653
E0A8M2	Genome polyprotein	WNV	0.5245
A0A067ZR65	Polyprotein	WNV	0.5247
A0A067ZRG1	Polyprotein (Fragment)	WNV	0.5233
B3F783	Polyprotein (Fragment)	WNV	0.6732
A0A067ZS04	Polyprotein	WNV	0.5239
A0A067ZS31	Polyprotein	WNV	0.5231
A0A067ZRC3	Polyprotein	WNV	0.5254
A0A067ZR15	Polyprotein (Fragment)	WNV	0.5271
A0A067ZRB7	Polyprotein	WNV	0.5245
A0A067ZR27	Polyprotein	WNV	0.5247
A0A067ZRM6	Polyprotein	WNV	0.5256
A0A067ZSB4	Polyprotein	WNV	0.5239
A0A067ZS51	Polyprotein	WNV	0.524
A0A067ZRP2	Polyprotein	WNV	0.5266
A0A067ZNU1	Polyprotein	WNV	0.5238
A0A067ZS94	Polyprotein	WNV	0.5252
A0A067ZS85	Polyprotein	WNV	0.5244
A0A067ZPY5	Polyprotein	WNV	0.5259
A0A067ZR50	Polyprotein (Fragment)	WNV	0.5284
A0A067ZQC5	Polyprotein	WNV	0.5231
A0A067ZP46	Polyprotein (Fragment)	WNV	0.5249
A0A067ZRY4	Polyprotein	WNV	0.5232
A0A067ZS54	Polyprotein	WNV	0.5259
A0A067Z1P2	Polyprotein (Fragment)	WNV	0.6226
A0A067ZSA7	Polyprotein	WNV	0.525
A0A067XIH6	Envelope glycoprotein (Fragment)	WNV	0.6567	Seq: 82
F6N139	Genome polyprotein	WNV	0.5262
A0A067ZQ60	Polyprotein	WNV	0.5249
A0A067ZPI0	Polyprotein	WNV	0.5249
A0A067ZSB5	Polyprotein (Fragment)	WNV	0.5226
A0A067ZSC0	Polyprotein (Fragment)	WNV	0.5247
A0A067ZSG4	Polyprotein	WNV	0.5246
A0A067ZSH7	Polyprotein	WNV	0.525
A0A067ZSE3	Polyprotein	WNV	0.5254
A0A067ZSA4	Polyprotein (Fragment)	WNV	0.5232
A0A067ZQ68	Polyprotein	WNV	0.5252
D3X8D3	Polyprotein (Fragment)	WNV	0.6313
A0A067ZSJ2	Polyprotein	WNV	0.5254
A0A067ZS89	Polyprotein	WNV	0.5267
A0A067ZSD8	Polyprotein (Fragment)	WNV	0.5232
A0A067ZSE0	Polyprotein	WNV	0.5267
Q918G8	Envelope glycoprotein (Fragment)	WNV	0.5577
Q91R03	Envelope glycoprotein (Fragment)	WNV	0.654
E2IHH8	Genome polyprotein (Fragment)	WNV	0.5238
Q3T228	Polyprotein (Fragment)	WNV	0.662
A0A023LKT3	Polyprotein (Fragment)	WNV	0.662
Q4PRT9	Envelope glycoprotein (Fragment)	WNV	0.5708
A0A067ZSK2	Polyprotein	WNV	0.5266
Q8QRN6	Genome polyprotein	WNV	0.527
B3F7B5	Polyprotein (Fragment)	WNV	0.6732
Q3I100	Polyprotein	WNV	0.5237
B3F737	Polyprotein (Fragment)	WNV	0.6732
F1CFE9	Nucleocapsid protein C (Fragment)	WNV	0.5686	Seq: 55
Q5SG97	Envelope glycoprotein (Fragment)	WNV	0.6756
A0A067ZSJ9	Polyprotein	WNV	0.5244
D5K1F7	Polyprotein (Fragment)	WNV	0.6732
A0A075FCB2	NS5 (Fragment)	WNV	0.3304
H8XBU7	Polyprotein (Fragment)	WNV	0.6439	Seq: 55
A0A077EZ14	NS3 (Fragment)	WNV	0.4872
A0A077ESL2	NS3 (Fragment)	WNV	0.488
A0A075FCB0	NS5 (Fragment)	WNV	0.3348
A0A077ET36	NS3 (Fragment)	WNV	0.488
D5K1J5	Polyprotein (Fragment)	WNV	0.6732
D5K1D6	Polyprotein (Fragment)	WNV	0.6734
A0A023LL78	Polyprotein (Fragment)	WNV	0.662
E2D4W3	Envelope (Fragment)	WNV	0.657
O12020	Envelope protein (Fragment)	WNV	0.8363	Seq: 85
Q06CF7	Envelope (Fragment)	WNV	0.6616
F1BA44	Genome polyprotein (Fragment)	WNV	0.4562
G1BJZ1	Genome polyprotein	WNV	0.5244
B5U107	Envelope glycoprotein E (Fragment)	WNV	0.6335
D3X8F8	Polyprotein (Fragment)	WNV	0.7394
Q9Q3V3	Envelope glycoprotein (Fragment)	WNV	0.7477	Seq: 76
D3X8A0	Polyprotein (Fragment)	WNV	0.6561
F1CFE7	Nucleocapsid protein C (Fragment)	WNV	0.5686	Seq: 55
A0A067ZSA1	Polyprotein (Fragment)	WNV	0.5244
E9NMC1	Genome polyprotein	WNV	0.5261
A1BY30	Envelope protein (Fragment)	WNV	0.6732
D9IFF5	Polyprotein (Fragment)	WNV	0.5876
E2D4U1	Envelope (Fragment)	WNV	0.657
D5K1J7	Polyprotein (Fragment)	WNV	0.6536
A6XDG1	Polyprotein (Fragment)	WNV	0.625
B3F7C4	Polyprotein (Fragment)	WNV	0.6732
D5K1D7	Polyprotein (Fragment)	WNV	0.6732
D5K1I4	Polyprotein (Fragment)	WNV	0.6732
G9FM75	Envelope glycoprotein (Fragment)	WNV	0.6106
B5U101	Envelope glycoprotein E (Fragment)	WNV	0.6373
B3F760	Polyprotein (Fragment)	WNV	0.6732
B3F784	Polyprotein (Fragment)	WNV	0.6732
D5K1E0	Polyprotein (Fragment)	WNV	0.6732
D5K1A6	Polyprotein (Fragment)	WNV	0.6732
B3F764	Polyprotein (Fragment)	WNV	0.6732
B3F7B9	Polyprotein (Fragment)	WNV	0.6732
V9IRP1	RNA-dependent RNA polymerase (Fragment)	WNV	0.7149	Seq: 70
X5MFG1	Polyprotein (Fragment)	WNV	0.6439	Seq: 55
A0A067ZRS5	Polyprotein	WNV	0.5245
F6N152	Genome polyprotein	WNV	0.5266
Q0PJ94	E protein (Fragment)	WNV	0.6756
B3F7G2	Polyprotein (Fragment)	WNV	0.6732
V9ISC7	RNA-dependent RNA polymerase (Fragment)	WNV	0.7149
E2IGI8	Genome polyprotein	WNV	0.5255
A0A067ZS82	Polyprotein (Fragment)	WNV	0.5222
R4L5M1	Envelope glycoprotein (Fragment)	WNV	0.6904	Seq: 82
Q6T732	Envelope glycoprotein (Fragment)	WNV	0.7359
Q91AE7	Polyprotein (Fragment)	WNV	0.6197
Q8JT49	Nonstructural protein 5 (Fragment)	WNV	0.4549	Seq: 57
Q06CD1	Envelope (Fragment)	WNV	0.657
Q06CE8	Envelope (Fragment)	WNV	0.657
Q06CE3	Envelope (Fragment)	WNV	0.653
Q91MB6	Envelope glycoprotein (Fragment)	WNV	0.6799
Q8JT40	Nonstructural protein 5 (Fragment)	WNV	0.4973
Q91AB0	Polyprotein (Fragment)	WNV	0.6207
Q5SG98	Envelope glycoprotein (Fragment)	WNV	0.6756
B3F7F7	Polyprotein (Fragment)	WNV	0.6732
Q7T5B2	Polyprotein (Fragment)	WNV	0.662
B6V3J8	Nucleocapsid protein C (Fragment)	WNV	0.6478	Seq: 53
D5K1B6	Polyprotein (Fragment)	WNV	0.6732
C9WPL6	Polyprotein (Fragment)	WNV	0.6766
E2D4X0	Envelope (Fragment)	WNV	0.6545
D5K1J3	Polyprotein (Fragment)	WNV	0.6732
E2IGM6	Genome polyprotein	WNV	0.5243
D5K1H7	Polyprotein (Fragment)	WNV	0.6732
H2DF69	Polyprotein (Fragment)	WNV	0.8561	Seq: 67
D9MXA4	Nonstructural protein 3 (Fragment)	WNV	0.4891
E2D4R3	Envelope (Fragment)	WNV	0.6565
A0A067ZPS8	Polyprotein	WNV	0.5227
A0A067ZR89	Polyprotein	WNV	0.5208	Seq: XXXX
G8E0B1	Nonstructural protein 5 (Fragment)	WNV	0.4493
Q91MC2	Envelope glycoprotein (Fragment)	WNV	0.6799
A6XDE4	Genome polyprotein	WNV	0.5247
W6A0Y1	Envelope glycoprotein (Fragment)	WNV	0.6758
A0A067ZP15	Polyprotein (Fragment)	WNV	0.5257
A0A023LL98	Polyprotein (Fragment)	WNV	0.6653
W5ZQC1	Genome polyprotein (Fragment)	WNV	0.54
A0A023LKT2	Polyprotein (Fragment)	WNV	0.6655
X5MNT8	Polyprotein (Fragment)	WNV	0.6439	Seq: 55
R4I3Z1	Genome polyprotein	WNV	0.5242
Q06CK5	Envelope (Fragment)	WNV	0.657
A0A077EWK3	NS3 (Fragment)	WNV	0.488
A0A067ZRI8	Polyprotein	WNV	0.5243
Q06CM6	Envelope (Fragment)	WNV	0.657
A0A067ZS69	Polyprotein	WNV	0.5176	Seq: XXXX
A0A067ZSI8	Polyprotein	WNV	0.5261
A0A067ZSM3	Polyprotein	WNV	0.5246
A0A067ZSI0	Polyprotein	WNV	0.5252
E2J025	Genome polyprotein	WNV	0.5243
A0A067ZPX6	Polyprotein	WNV	0.5226
A0A067ZSN2	Polyprotein	WNV	0.5249
Q913D2	Envelope glycoprotein (Fragment)	WNV	0.654
B3F7D3	Polyprotein (Fragment)	WNV	0.6732
E2IGQ7	Genome polyprotein	WNV	0.5249
Q06CJ6	Envelope (Fragment)	WNV	0.649
A1BY64	Envelope protein (Fragment)	WNV	0.6732
B3F7G5	Polyprotein (Fragment)	WNV	0.6732
A0A023LLF4	Polyprotein (Fragment)	WNV	0.662
Q3I0Z4	Polyprotein	WNV	0.5246
A0A077EZ09	NS3 (Fragment)	WNV	0.488
Q06CI4	Envelope (Fragment)	WNV	0.657
Q91AD9	Polyprotein (Fragment)	WNV	0.6197
A0A023LKW1	Polyprotein (Fragment)	WNV	0.662
A0A067ZSF9	Polyprotein	WNV	0.5243
A0A076G2F7	Envelope glycoprotein (Fragment)	WNV	0.6904	Seq: 82
A0A067ZS77	Polyprotein	WNV	0.5242
A0A075FC41	NS5 (Fragment)	WNV	0.3301
Q6T8I8	Polyprotein (Fragment)	WNV	0.6655
A0A067ZPQ0	Polyprotein	WNV	0.5254
Q8JQB9	Envelope glycoprotein (Fragment)	WNV	0.793	Seq: 76
K7XFJ7	Genome polyprotein	WNV	0.5259
A0A067XII0	Envelope glycoprotein (Fragment)	WNV	0.6937	Seq:82
A0A067ZS71	Polyprotein	WNV	0.5254
W5ZQI9	Polyprotein (Fragment)	WNV	0.5384
A0A077EWL5	NS3 (Fragment)	WNV	0.488
Q06CA2	Envelope (Fragment)	WNV	0.657
Q06CA3	Envelope (Fragment)	WNV	0.657
A0A023LKY6	Polyprotein (Fragment)	WNV	0.663
Q06CA8	Envelope (Fragment)	WNV	0.657
Q06C90	Envelope (Fragment)	WNV	0.657
D3X8E4	Polyprotein (Fragment)	WNV	0.66
Q462H5	Polyprotein (Fragment)	WNV	0.5569
C9EA55	Polyprotein (Fragment)	WNV	0.5434	Seq: 72
A4UIW7	Polyprotein (Fragment)	WNV	0.662
A0A067ZP53	Polyprotein (Fragment)	WNV	0.5202
A0A067ZRF5	Polyprotein	WNV	0.5253
A0A067ZSH4	Polyprotein	WNV	0.5251
E2D4S0	Envelope (Fragment)	WNV	0.657
Q0GF15	Polyprotein (Fragment)	WNV	0.6401
Q6T740	Envelope glycoprotein (Fragment)	WNV	0.7359
B3F773	Polyprotein (Fragment)	WNV	0.6732
E9NMD5	Genome polyprotein	WNV	0.526
Q3I0Z0	Genome polyprotein	WNV	0.525
D3X8G7	Polyprotein (Fragment)	WNV	0.6613
G8E0B3	Nonstructural protein 5 (Fragment)	WNV	0.4777
Q06CF4	Envelope (Fragment)	WNV	0.657
A1BY44	Envelope protein (Fragment)	WNV	0.6742
B3F7G3	Polyprotein (Fragment)	WNV	0.6732
Q6J6F5	Nonstructural protein 5 (Fragment)	WNV	0.4823
D3X893	Polyprotein (Fragment)	WNV	0.6597
B5U104	Envelope glycoprotein E (Fragment)	WNV	0.6436
Q06CD6	Envelope (Fragment)	WNV	0.657
Q06CM8	Envelope (Fragment)	WNV	0.657
B7U2T9	Nucleocapsid protein C (Fragment)	WNV	0.5921	Seq: 53
B3F795	Polyprotein (Fragment)	WNV	0.6774
B5TTX4	Nucleocapsid protein C (Fragment)	WNV	0.6876	Seq: 53
D5K1L1	Polyprotein (Fragment)	WNV	0.6732
E2IGK1	Genome polyprotein	WNV	0.5254
D2D4J7	Non-structural protein 5 (Fragment)	WNV	0.6439
B7U2U1	Nucleocapsid protein C (Fragment)	WNV	0.5921	Seq: 53
Q8JQD4	Envelope glycoprotein (Fragment)	WNV	0.7659	Seq: 76
B5U100	Envelope glycoprotein E (Fragment)	WNV	0.6335
E9NMC0	Genome polyprotein	WNV	0.5272
D9IFI2	Polyprotein (Fragment)	WNV	0.6062
L0BUI5	Nucleocapsid protein C (Fragment)	WNV	0.4976	Seq: 77
O12026	Envelope protein (Fragment)	WNV	0.8101	Seq: 85
Q06CK7	Envelope (Fragment)	WNV	0.6571
A0A067ZS57	Polyprotein	WNV	0.526
Q7T5B5	Polyprotein (Fragment)	WNV	0.6596
A0A067ZS80	Polyprotein (Fragment)	WNV	0.5247	Seq: XXXX
A0A068EVW1	NS3 (Fragment)	WNV	0.5348
V5M2M8	Non-structural protein 3 (Fragment)	WNV	0.4793
Q5SG81	Envelope glycoprotein (Fragment)	WNV	0.6756
F1DA41	Genome polyprotein	WNV	0.5246
Q8JQD2	Envelope glycoprotein (Fragment)	WNV	0.7689	Seq: 76
W5ZQL2	Genome polyprotein (Fragment)	WNV	0.5264
Q5SG79	NS5 (Fragment)	WNV	0.4823
B5TTW6	Nucleocapsid protein C (Fragment)	WNV	0.6876	Seq: 53
W5ZQ98	Genome polyprotein (Fragment)	WNV	0.5236
A0A067ZS76	Polyprotein	WNV	0.525
A0A075FC27	NS5 (Fragment)	WNV	0.3412
Q06C63	Envelope (Fragment)	WNV	0.6567
E2IGJ5	Genome polyprotein	WNV	0.5238
A0A067Z0H4	Polyprotein (Fragment)	WNV	0.6226
Q06CD9	Envelope (Fragment)	WNV	0.657
B3F775	Polyprotein (Fragment)	WNV	0.6732
Q06C78	Envelope (Fragment)	WNV	0.657
A6XDG2	Polyprotein (Fragment)	WNV	0.625
D3X8E0	Polyprotein (Fragment)	WNV	0.6528
E2D4T1	Envelope (Fragment)	WNV	0.657
A0A067ZPN2	Polyprotein	WNV	0.5248
A0A067ZQ22	Polyprotein	WNV	0.5216
Q91AG8	Polyprotein (Fragment)	WNV	0.6197
A0A077ESL0	NS3 (Fragment)	WNV	0.488
E2J045	Genome polyprotein (Fragment)	WNV	0.5265
Q2XWT7	Polyprotein (Fragment)	WNV	0.662
A1BY28	Envelope protein (Fragment)	WNV	0.6732
J9R9Z0	Polyprotein (Fragment)	WNV	0.5901
Q91AB8	Polyprotein (Fragment)	WNV	0.6197
D3X8E8	Polyprotein (Fragment)	WNV	0.6568
Q06CH0	Envelope (Fragment)	WNV	0.657
Q0PJ97	E protein (Fragment)	WNV	0.6756
D5K1J2	Polyprotein (Fragment)	WNV	0.6732
A4UIW6	Polyprotein (Fragment)	WNV	0.662
Q2XWQ3	Polyprotein (Fragment)	WNV	0.662
Q4TVH0	Envelope glycoprotein (Fragment)	WNV	0.7342	Seq: 105
Q462I6	Polyprotein (Fragment)	WNV	0.5569
D5K1K8	Polyprotein (Fragment)	WNV	0.6732
B5TTX5	Nucleocapsid protein C (Fragment)	WNV	0.7347	Seq: 53
D3X8F9	Polyprotein (Fragment)	WNV	0.6288
C9WPL3	Polyprotein (Fragment)	WNV	0.6184
B6V7C9	Polyprotein (Fragment)	WNV	0.7233
B3F7A4	Polyprotein (Fragment)	WNV	0.6521
D5K1H2	Polyprotein (Fragment)	WNV	0.6732
D5K1L2	Polyprotein (Fragment)	WNV	0.6758
A0A067XII3	Envelope glycoprotein (Fragment)	WNV	0.6631	Seq: 82
A0A067ZS02	Polyprotein	WNV	0.5235
Q06C88	Envelope (Fragment)	WNV	0.657
A0A067ZRD2	Polyprotein	WNV	0.5247
D9MXB1	Nonstructural protein 3 (Fragment)	WNV	0.4866
A0A077EWL3	NS3 (Fragment)	WNV	0.4768
A1BY82	Envelope protein (Fragment)	WNV	0.6758
A0A067ZRM1	Polyprotein (Fragment)	WNV	0.5152	Seq: XXXX
Q6T8I3	Polyprotein (Fragment)	WNV	0.662
B5U124	Envelope glycoprotein E (Fragment)	WNV	0.6436
B5U127	Envelope glycoprotein E (Fragment)	WNV	0.6375
B3F7C3	Polyprotein (Fragment)	WNV	0.6732
D9IFH0	Polyprotein (Fragment)	WNV	0.6062
E0A8H5	Genome polyprotein	WNV	0.5241
A1BY49	Envelope protein (Fragment)	WNV	0.6732
D5K198	Polyprotein (Fragment)	WNV	0.6732
Q7T5A8	Polyprotein (Fragment)	WNV	0.665
E2IGM0	Genome polyprotein	WNV	0.5258
F5C455	Genome polyprotein	WNV	0.5246
G5DCB4	Nucleocapsid protein C (Fragment)	WNV	0.7666	Seq: 66
D3X887	Polyprotein (Fragment)	WNV	0.6509
Q06CD7	Envelope (Fragment)	WNV	0.657
B3F785	Polyprotein (Fragment)	WNV	0.6728
Q5SG78	NS5 (Fragment)	WNV	0.4823
B3F7E3	Polyprotein (Fragment)	WNV	0.6732
E2D4S6	Envelope (Fragment)	WNV	0.66
A4K4T2	Genome polyprotein	WNV	0.5268
B5TTW0	Nucleocapsid protein C (Fragment)	WNV	0.6398	Seq: 55
A0A023LLB4	Polyprotein (Fragment)	WNV	0.6645
E9NME1	Genome polyprotein (Fragment)	WNV	0.5245
E2D4Q2	Envelope (Fragment)	WNV	0.6567
E2IGK5	Genome polyprotein	WNV	0.5241
A0A067ZRK5	Polyprotein	WNV	0.5253
D3X8D2	Polyprotein (Fragment)	WNV	0.6593
A0A067ZS87	Polyprotein (Fragment)	WNV	0.5244
A0A075FC35	NS5 (Fragment)	WNV	0.294
A0A067ZRH2	Polyprotein (Fragment)	WNV	0.5251
A0A067ZSP8	Polyprotein	WNV	0.5236
A0A067ZSL9	Polyprotein	WNV	0.523
U5NWN2	Genome polyprotein	WNV	0.544
A0A023LKX7	Polyprotein (Fragment)	WNV	0.662
Q6T733	Envelope glycoprotein (Fragment)	WNV	0.7359
Q5SG95	Envelope glycoprotein (Fragment)	WNV	0.6756
A0A077ESM5	NS3 (Fragment)	WNV	0.488
A0A067ZPQ7	Polyprotein	WNV	0.5266
Q91AE1	Polyprotein (Fragment)	WNV	0.6197
B5TTV6	Nucleocapsid protein C (Fragment)	WNV	0.5944
D3X8G6	Polyprotein (Fragment)	WNV	0.6537
A0A076G359	Envelope glycoprotein (Fragment)	WNV	0.7034
G4XX69	Non-structural protein NS5 (Fragment)	WNV	0.7312
Q9DS86	Polyprotein (Fragment)	WNV	0.3995
Q6T739	Envelope glycoprotein (Fragment)	WNV	0.7359
D9IFH1	Polyprotein (Fragment)	WNV	0.6062
Q06CD8	Envelope (Fragment)	WNV	0.657
Q0PJ85	E protein (Fragment)	WNV	0.6756
A1BY78	Envelope protein (Fragment)	WNV	0.6732
B3F755	Polyprotein (Fragment)	WNV	0.6732
D7PH10	NS5 (Fragment)	WNV	0.4501
D9IFG9	Polyprotein (Fragment)	WNV	0.5965
B6V7C8	Polyprotein (Fragment)	WNV	0.7233
Q06CG4	Envelope (Fragment)	WNV	0.657
E2IGQ4	Genome polyprotein	WNV	0.524
Q06CK8	Envelope (Fragment)	WNV	0.6572
Q91AC5	Polyprotein (Fragment)	WNV	0.6197
Q91AF6	Polyprotein (Fragment)	WNV	0.6197
B3F750	Polyprotein (Fragment)	WNV	0.6732
C9WPL9	Polyprotein (Fragment)	WNV	0.6766
B5U0Z9	Envelope glycoprotein E (Fragment)	WNV	0.6373
A4K4T6	Genome polyprotein	WNV	0.5284
A6XDE5	Genome polyprotein	WNV	0.5246
K7Y0H2	Envelope glycoprotein E (Fragment)	WNV	0.7373
W6A9I1	Envelope glycoprotein (Fragment)	WNV	0.6756
G9B8P7	Envelope protein (Fragment)	WNV	0.6879
F6MZ77	Genome polyprotein	WNV	0.525
G8E0A8	Polyprotein (Fragment)	WNV	0.6222
G4XX70	Non-structural protein NS3 (Fragment)	WNV	0.4971	Seq: 67
V9IS61	Envelope protein (Fragment)	WNV	0.7453	Seq: 100
H2DF75	Polyprotein (Fragment)	WNV	0.8561	Seq: 67
A0A023LKX1	Polyprotein (Fragment)	WNV	0.662
A0A023LLC5	Polyprotein (Fragment)	WNV	0.6601
F1CFE8	Envelope glycoprotein E (Fragment)	WNV	0.7628
H6VBW5	Genome polyprotein	WNV	0.5246
Q06C73	Envelope (Fragment)	WNV	0.657
E2D4V2	Envelope (Fragment)	WNV	0.657
A0A067ZS18	Polyprotein	WNV	0.524
Q6J6H7	Envelope glycoprotein (Fragment)	WNV	0.6756
W6S1H2	Polyprotein (Fragment)	WNV	0.3207
Q06CF2	Envelope (Fragment)	WNV	0.6495
Q91CE1	Polyprotein (Fragment)	WNV	0.4664	Seq: 81
Q6T746	Envelope glycoprotein (Fragment)	WNV	0.7359
F1D826	Genome polyprotein	WNV	0.5248
Q06CD4	Envelope (Fragment)	WNV	0.657
E2J021	Genome polyprotein	WNV	0.5244
Q0PJ89	E protein (Fragment)	WNV	0.6714
A1BY17	Envelope protein (Fragment)	WNV	0.6732
E2D4P1	Envelope (Fragment)	WNV	0.6459
B5U120	Envelope glycoprotein E (Fragment)	WNV	0.6335
D3X8C2	Polyprotein (Fragment)	WNV	0.6172	Seq: 75
D3X8H2	Polyprotein (Fragment)	WNV	0.6886
D5K1G3	Polyprotein (Fragment)	WNV	0.6732
G5CJZ8	Genome polyprotein	WNV	0.526
H6VBW2	Genome polyprotein (Fragment)	WNV	0.5235
D3X884	Polyprotein (Fragment)	WNV	0.6487
E2D4X1	Envelope (Fragment)	WNV	0.657
A0A023LKU1	Polyprotein (Fragment)	WNV	0.662
A0A023LLE1	Polyprotein (Fragment)	WNV	0.6661
A0A023LL83	Polyprotein (Fragment)	WNV	0.6601
A0A023LLE8	Polyprotein (Fragment)	WNV	0.662
A0A023LL85	Polyprotein (Fragment)	WNV	0.6622
A0A067ZR83	Polyprotein	WNV	0.526
U4PNC6	Polyprotein (Fragment)	WNV	0.288
A0A067ZPC8	Polyprotein	WNV	0.5251
A0A067ZP67	Polyprotein (Fragment)	WNV	0.5243
A0A067ZS72	Polyprotein	WNV	0.5237
A0A067ZSK9	Polyprotein	WNV	0.5252
F6N159	Genome polyprotein	WNV	0.5255
D9MXB3	Nonstructural protein 3 (Fragment)	WNV	0.4891
Q29TS4	Polyprotein (Fragment)	WNV	0.6585
A0A067ZSM4	Polyprotein	WNV	0.5256
B7U2U5	Nucleocapsid protein C (Fragment)	WNV	0.6478	Seq: 53
Q91AC4	Polyprotein (Fragment)	WNV	0.6197
E9NMB2	Genome polyprotein	WNV	0.5258
A0A067ZRF8	Polyprotein	WNV	0.5242
A0A067ZS97	Polyprotein	WNV	0.5245
Q06CM2	Envelope (Fragment)	WNV	0.657
Q0PJ91	E protein (Fragment)	WNV	0.6756
Q2XWT4	Polyprotein (Fragment)	WNV	0.662
D6MT59	Polyprotein (Fragment)	WNV	0.6139
K7Y7M2	Non-structural protein 3 (Fragment)	WNV	0.4875
D5K1K9	Polyprotein (Fragment)	WNV	0.6743
Q462I2	Polyprotein (Fragment)	WNV	0.5623
Q5SG63	NS5 (Fragment)	WNV	0.4823
H6VBX2	Genome polyprotein	WNV	0.5233
B0YPZ0	NS5 (Fragment)	WNV	0.6734
A0A067ZRN4	Polyprotein (Fragment)	WNV	0.5153	Seq: XXXX
A0A067XLA3	Envelope glycoprotein (Fragment)	WNV	0.6897	Seq: 81
B3F754	Polyprotein (Fragment)	WNV	0.6732
H2DF58	Polyprotein (Fragment)	WNV	0.8746	Seq: 67
H2DF73	Polyprotein (Fragment)	WNV	0.8561	Seq: 67
D7PH13	NS5 (Fragment)	WNV	0.4496
Q3I0Y7	Polyprotein	WNV	0.5253
K4FA28	Envelope glycoprotein (Fragment)	WNV	0.5708	Seq: 102
V5JDE0	Polyprotein (Fragment)	WNV	0.6623
X4YX04	Envelope protein (Fragment)	WNV	0.6481
A0A077EWJ3	NS3 (Fragment)	WNV	0.4817
Q8JQC1	Envelope glycoprotein (Fragment)	WNV	0.793	Seq: 76
Q9Q3V1	Envelope glycoprotein (Fragment)	WNV	0.7834	Seq: 76
Q06CI3	Envelope (Fragment)	WNV	0.657
Q91A94	Polyprotein (Fragment)	WNV	0.6197
Q3HM13	Genome polyprotein	WNV	0.5257
B2CGN0	Polyprotein (Fragment)	WNV	0.7754	Seq: 56
B5U0Y8	Envelope glycoprotein E (Fragment)	WNV	0.6436
E2IGM8	Genome polyprotein	WNV	0.5281
Q203V8	Genome polyprotein	WNV	0.524
Q91MB9	Envelope glycoprotein (Fragment)	WNV	0.6799
A0A077EZ28	NS3 (Fragment)	WNV	0.4844
F6MZ76	Genome polyprotein	WNV	0.5259
R9WHV0	Genome polyprotein	WNV	0.523
Q91AD1	Polyprotein (Fragment)	WNV	0.6197
Q8JT51	Nonstructural protein 5 (Fragment)	WNV	0.462
Q06CE2	Envelope (Fragment)	WNV	0.657
G5CJZ5	Genome polyprotein	WNV	0.5247
A0A075FEN0	NS5 (Fragment)	WNV	0.2748
R9WEW4	Genome polyprotein	WNV	0.5235
Q91R01	Envelope glycoprotein (Fragment)	WNV	0.654
Q91AD0	Polyprotein (Fragment)	WNV	0.621
Q6J6G5	Envelope glycoprotein (Fragment)	WNV	0.6756
Q2XWP7	Polyprotein (Fragment)	WNV	0.6624
A0A068EX06	NS3 (Fragment)	WNV	0.53
Q06CH4	Envelope (Fragment)	WNV	0.657
A1BY58	Envelope protein (Fragment)	WNV	0.6732
B3F7A9	Polyprotein (Fragment)	WNV	0.6732
Q06CN2	Envelope (Fragment)	WNV	0.657
Q06CL8	Envelope (Fragment)	WNV	0.657
A0A067ZSK4	Polyprotein	WNV	0.5237
A0A067Z1P4	Polyprotein (Fragment)	WNV	0.6226
D5K1D1	Polyprotein (Fragment)	WNV	0.6732
A0A067ZQ01	Polyprotein	WNV	0.5257
B3F7F0	Polyprotein (Fragment)	WNV	0.6732
Q0PJ77	E protein (Fragment)	WNV	0.6756
A0A023W4U7	Polyprotein (Fragment)	WNV	0.5217
B5U0Z3	Envelope glycoprotein E (Fragment)	WNV	0.6335
F6N156	Genome polyprotein	WNV	0.5246
A0A067ZPV4	Polyprotein	WNV	0.5247
B3F7A2	Polyprotein (Fragment)	WNV	0.6732
X5MI37	Polyprotein (Fragment)	WNV	0.6439	Seq: 55
A0A067ZSM2	Polyprotein	WNV	0.524
Q5SG65	NS5 (Fragment)	WNV	0.4823
V5JD65	Polyprotein (Fragment)	WNV	0.6191
W5ZQJ6	Genome polyprotein (Fragment)	WNV	0.4762
Q4VST7	Polyprotein (Fragment)	WNV	0.6576
Q91IV1	Envelope glycoprotein (Fragment)	WNV	0.6622
W5ZQ41	Genome polyprotein (Fragment)	WNV	0.4993
B3F776	Polyprotein (Fragment)	WNV	0.6738
Q913C9	Envelope glycoprotein (Fragment)	WNV	0.654
Q91AB1	Polyprotein (Fragment)	WNV	0.5684
B3F744	Polyprotein (Fragment)	WNV	0.6732
C9WPL5	Polyprotein (Fragment)	WNV	0.6766
D7PI34	NS5 (Fragment)	WNV	0.4363
A1BY18	Envelope protein (Fragment)	WNV	0.6732
E9NME2	Genome polyprotein (Fragment)	WNV	0.5247
D9MXA7	Nonstructural protein 3 (Fragment)	WNV	0.4891
A0A067ZSL0	Polyprotein	WNV	0.526
A1BY66	Envelope protein (Fragment)	WNV	0.6751
D2D4K1	Non-structural protein 5 (Fragment)	WNV	0.7333
A4K4U1	Genome polyprotein	WNV	0.5254
B3F7E1	Polyprotein (Fragment)	WNV	0.6732
A0A076G4C6	Envelope glycoprotein (Fragment)	WNV	0.6637	Seq: 80
A0A075FC29	NS5 (Fragment)	WNV	0.3451
Q06CA7	Envelope (Fragment)	WNV	0.657
Q91AA2	Polyprotein (Fragment)	WNV	0.6197
Q91AG2	Polyprotein (Fragment)	WNV	0.6197
Q9Q3U9	Envelope glycoprotein (Fragment)	WNV	0.7912	Seq: 76
Q6J6H8	Envelope glycoprotein (Fragment)	WNV	0.6662
Q06CH3	Envelope (Fragment)	WNV	0.657
A4K4S7	Genome polyprotein	WNV	0.5256
F5C454	Genome polyprotein	WNV	0.5246
B6V7D0	Polyprotein (Fragment)	WNV	0.7256
E2IGK3	Genome polyprotein	WNV	0.5242
D5K1C9	Polyprotein (Fragment)	WNV	0.6732
D9IFJ0	Polyprotein (Fragment)	WNV	0.6062
R4HKS6	Nonstructural protein 5 (Fragment)	WNV	0.6559
D2D4J6	Non-structural protein 5 (Fragment)	WNV	0.6439
D5K1G6	Polyprotein (Fragment)	WNV	0.6732
E2D4Q6	Envelope (Fragment)	WNV	0.657
D3KSB5	Polyprotein (Fragment)	WNV	0.5977
E2D4R4	Envelope (Fragment)	WNV	0.6606
A0A067ZSJ8	Polyprotein	WNV	0.5259
W5ZQ59	Genome polyprotein (Fragment)	WNV	0.5233
A0A067ZS15	Polyprotein	WNV	0.5248
Q4VSU0	Polyprotein (Fragment)	WNV	0.6576
A0A067ZP73	Polyprotein (Fragment)	WNV	0.5241
Q9IZD8	Envelope glycoprotein (Fragment)	WNV	0.7513	Seq: 94
Q06CM4	Envelope (Fragment)	WNV	0.657
Q8JT38	Nonstructural protein 5 (Fragment)	WNV	0.4973
Q0PJ88	E protein (Fragment)	WNV	0.673
Q5SG85	Envelope glycoprotein (Fragment)	WNV	0.6799
B3F7A1	Polyprotein (Fragment)	WNV	0.6732
A1BY37	Envelope protein (Fragment)	WNV	0.6732
B5U0Z5	Envelope glycoprotein E (Fragment)	WNV	0.6373
D5K1L9	Polyprotein (Fragment)	WNV	0.6732
D9IFH4	Polyprotein (Fragment)	WNV	0.6062
D9IFH9	Polyprotein (Fragment)	WNV	0.6062
D9MXB0	Nonstructural protein 3 (Fragment)	WNV	0.4883
E0A8M4	Genome polyprotein	WNV	0.5235
E2D4P0	Envelope (Fragment)	WNV	0.6614
E2IGN4	Genome polyprotein	WNV	0.5241
A0A067ZS79	Polyprotein (Fragment)	WNV	0.5226
A0A067ZSQ9	Polyprotein	WNV	0.5245
A0A067ZSS1	Polyprotein	WNV	0.524
A0A077ET62	NS3 (Fragment)	WNV	0.488
Q5SG90	Envelope glycoprotein (Fragment)	WNV	0.6756
Q8JQB2	Envelope glycoprotein (Fragment)	WNV	0.7659	Seq: 76
A1BY60	Envelope protein (Fragment)	WNV	0.6732
Q0PL45	Polyprotein (Fragment)	WNV	0.6026
Q06C83	Envelope (Fragment)	WNV	0.657
B0YPY9	NS5 (Fragment)	WNV	0.6734
B0ZQ22	Envelope protein (Fragment)	WNV	0.6762
B5U108	Envelope glycoprotein E (Fragment)	WNV	0.6373
B3F7E4	Polyprotein (Fragment)	WNV	0.6706
Q06C92	Envelope (Fragment)	WNV	0.657
E2D500	Genome polyprotein	WNV	0.5245
Q29TS8	Polyprotein (Fragment)	WNV	0.6576
B3F7D0	Polyprotein (Fragment)	WNV	0.6732
B5U112	Envelope glycoprotein E (Fragment)	WNV	0.6373
Q0PJ93	E protein (Fragment)	WNV	0.6756
E2J031	Polyprotein	WNV	0.5258
D9IFG2	Polyprotein (Fragment)	WNV	0.5961
Q06CC6	Envelope (Fragment)	WNV	0.657
D1L614	Polyprotein (Fragment)	WNV	0.9229	Seq: 72
F5CKB2	Genome polyprotein	WNV	0.5258
E2D4P5	Envelope (Fragment)	WNV	0.6567
U4PCX1	Polyprotein (Fragment)	WNV	0.2918
A0A067ZSQ0	Polyprotein	WNV	0.526
A0A075FC28	NS5 (Fragment)	WNV	0.2646
W6A020	Envelope glycoprotein (Fragment)	WNV	0.6756
A0A067ZS66	Polyprotein	WNV	0.5205	Seq: XXXX
Q9Q3F6	Nonstructural protein 5 (Fragment)	WNV	0.5853
Q06C67	Envelope (Fragment)	WNV	0.657
Q6J6E7	Nonstructural protein 5 (Fragment)	WNV	0.481
Q6J6G8	Envelope glycoprotein (Fragment)	WNV	0.6756
G9JKN2	Genome polyprotein	WNV	0.527
B3F761	Polyprotein (Fragment)	WNV	0.6732
Q6J6G9	Envelope glycoprotein (Fragment)	WNV	0.6756
A0A067ZR79	Polyprotein	WNV	0.528
Q462H8	Polyprotein (Fragment)	WNV	0.5569
Q2XWQ1	Polyprotein (Fragment)	WNV	0.662
A4UIV3	Polyprotein (Fragment)	WNV	0.662
Q5MXE3	Genome polyprotein	WNV	0.5404
D5K1D5	Polyprotein (Fragment)	WNV	0.6704
C9WPK7	Polyprotein (Fragment)	WNV	0.6766
A0A067XIK0	Envelope glycoprotein (Fragment)	WNV	0.6937	Seq: 82
E2D4Y6	Genome polyprotein	WNV	0.527
Q8JQB7	Envelope glycoprotein (Fragment)	WNV	0.8035	Seq: 76
Q91AE8	Polyprotein (Fragment)	WNV	0.6197
Q6Q1J8	Envelope glycoprotein (Fragment)	WNV	0.7359
Q2QFY8	Genome polyprotein	WNV	0.526
A4UIV6	Polyprotein (Fragment)	WNV	0.662
H2DF66	Polyprotein (Fragment)	WNV	0.8746	Seq: 67
Q8BE63	Envelope glycoprotein (Fragment)	WNV	0.6834	Seq: 113
B3F746	Polyprotein (Fragment)	WNV	0.6732
D3X896	Polyprotein (Fragment)	WNV	0.6509
E2D4R1	Envelope (Fragment)	WNV	0.657
D5K1I3	Polyprotein (Fragment)	WNV	0.6732
E2J042	Genome polyprotein	WNV	0.5251
E2D4P7	Envelope (Fragment)	WNV	0.6614
F5C458	Genome polyprotein	WNV	0.524
E2IHH5	Genome polyprotein (Fragment)	WNV	0.5247
E2IGL6	Genome polyprotein	WNV	0.5255
E2IGL3	Genome polyprotein	WNV	0.5239
A0A075FEQ0	NS5 (Fragment)	WNV	0.4158
A0A067ZRH1	Polyprotein	WNV	0.5243
W5ZPT7	Genome polyprotein (Fragment)	WNV	0.5251
A0A067ZS90	Polyprotein	WNV	0.5239
A0A077EWM1	NS3 (Fragment)	WNV	0.4845
A0A023LLD3	Polyprotein (Fragment)	WNV	0.6653
A0A067ZR70	Polyprotein	WNV	0.5259
Q2NMF1	Polyprotein (Fragment)	WNV	0.7477
A0A023LKS7	Polyprotein (Fragment)	WNV	0.662
A0A077EWM6	NS3 (Fragment)	WNV	0.488
Q2XWT6	Polyprotein (Fragment)	WNV	0.662
Q8QMF1	Envelope glycoprotein (Fragment)	WNV	0.5577
O12019	Envelope protein (Fragment)	WNV	0.8118	Seq:85
Q9IZE1	Envelope glycoprotein (Fragment)	WNV	0.7809	Seq: 94
Q06CF6	Envelope (Fragment)	WNV	0.657
Q06CK3	Envelope (Fragment)	WNV	0.657
A6XDG5	Polyprotein (Fragment)	WNV	0.625
B5TTX3	Nucleocapsid protein C (Fragment)	WNV	0.6876	Seq: 53
D3X886	Polyprotein (Fragment)	WNV	0.6499
D9IFG3	Polyprotein (Fragment)	WNV	0.5853
D5K1F9	Polyprotein (Fragment)	WNV	0.6704
B7U2T8	Genome polyprotein	WNV	0.5425
A0A067ZRD1	Polyprotein	WNV	0.5252
A0A077EZ32	NS3 (Fragment)	WNV	0.4858
A0A067XIJ6	Envelope glycoprotein (Fragment)	WNV	0.6904	Seq: 82
A0A067ZRM3	Polyprotein	WNV	0.5234
A0A067ZS48	Polyprotein (Fragment)	WNV	0.5249
O12024	Envelope protein (Fragment)	WNV	0.8334	Seq: 85
Q2XWT8	Polyprotein (Fragment)	WNV	0.6621
Q8JQD6	Envelope glycoprotein (Fragment)	WNV	0.793	Seq: 76
Q91KZ4	Envelope protein (Fragment)	WNV	0.6105
Q9Q3V0	Envelope glycoprotein (Fragment)	WNV	0.7912	Seq: 76
G1APQ1	Genome polyprotein	WNV	0.5246
B3F7F6	Polyprotein (Fragment)	WNV	0.6732
E2IGI0	Genome polyprotein	WNV	0.5242
E2D4U6	Envelope (Fragment)	WNV	0.657
E2J026	Genome polyprotein (Fragment)	WNV	0.5263
E2D4S7	Envelope (Fragment)	WNV	0.657
E2IGN9	Genome polyprotein	WNV	0.5277
Q913D0	Envelope glycoprotein (Fragment)	WNV	0.654
Q91AC1	Polyprotein (Fragment)	WNV	0.6197
G3K008	Genome polyprotein	WNV	0.5247
B3F7A8	Polyprotein (Fragment)	WNV	0.6799
D3X891	Polyprotein (Fragment)	WNV	0.6566
D7PH12	NS5 (Fragment)	WNV	0.4654
E2IGK9	Genome polyprotein	WNV	0.5227
F1D832	Polyprotein	WNV	0.5248
V5JD57	Polyprotein (Fragment)	WNV	0.616
I7CX93	Genome polyprotein	WNV	0.531
H2DF57	Polyprotein (Fragment)	WNV	0.8561	Seq: 67
E9MW41	Polyprotein (Fragment)	WNV	0.5232
G1APQ2	Genome polyprotein	WNV	0.5254
G9B8P5	Envelope protein (Fragment)	WNV	0.6879
D9MXA9	Nonstructural protein 3 (Fragment)	WNV	0.4872
X5MNT3	Polyprotein (Fragment)	WNV	0.6439	Seq: 55
H6VBV9	Genome polyprotein	WNV	0.5246
U4PNC4	Polyprotein (Fragment)	WNV	0.2961
A0A023LLG9	Polyprotein (Fragment)	WNV	0.6683
A0A023LLD4	Polyprotein (Fragment)	WNV	0.6648
E2D4Y7	Genome polyprotein	WNV	0.5253
F6N155	Genome polyprotein	WNV	0.5249
A0A067ZRV4	Polyprotein	WNV	0.5244
Q91AD2	Polyprotein (Fragment)	WNV	0.6197
Q06CC4	Envelope (Fragment)	WNV	0.657
A0A067ZRX2	Polyprotein	WNV	0.5251
Q06CJ7	Envelope (Fragment)	WNV	0.6517
Q06CL1	Envelope (Fragment)	WNV	0.657
Q06CL9	Envelope (Fragment)	WNV	0.6548
D5K1E4	Polyprotein (Fragment)	WNV	0.6732
E2IGQ1	Genome polyprotein	WNV	0.524
D3X878	Polyprotein (Fragment)	WNV	0.6475
H8XBU2	Polyprotein (Fragment)	WNV	0.6439
K0P0H1	Polyprotein (Fragment)	WNV	0.5826
A0A023LL66	Polyprotein (Fragment)	WNV	0.662
E2J043	Genome polyprotein	WNV	0.5245
A0A067ZS92	Polyprotein (Fragment)	WNV	0.522
A0A067ZNV6	Polyprotein	WNV	0.5224
A0A075FC38	NS5 (Fragment)	WNV	0.3316
A0A023LL86	Polyprotein (Fragment)	WNV	0.6648
A0A023LLG8	Polyprotein (Fragment)	WNV	0.662
A0A067ZS63	Polyprotein (Fragment)	WNV	0.5247
A0A067ZSA6	Polyprotein (Fragment)	WNV	0.5259
Q06CB8	Envelope (Fragment)	WNV	0.6531
A1BY56	Envelope protein (Fragment)	WNV	0.6732
X5MPH8	Polyprotein (Fragment)	WNV	0.6439	Seq: 55
B3F7D9	Polyprotein (Fragment)	WNV	0.6732
Q9Q3H0	Polyprotein (Fragment)	WNV	0.6197
A0A067ZQU1	Polyprotein	WNV	0.5272
Q06CB0	Envelope (Fragment)	WNV	0.657
Q0PJ67	E protein (Fragment)	WNV	0.6756
Q3I0Y4	Polyprotein	WNV	0.5253
Q4VRX2	Genome polyprotein	WNV	0.5254
A0A067ZSG6	Polyprotein	WNV	0.5229
B3F7G4	Polyprotein (Fragment)	WNV	0.6732
Q6BBL8	Genome polyprotein	WNV	0.524
C9WPK8	Polyprotein (Fragment)	WNV	0.617
A0A075LXA2	Envelope protein (Fragment)	WNV	0.6904	Seq: 82
B6RME7	Polyprotein	WNV	0.5277
Q918G4	Envelope glycoprotein (Fragment)	WNV	0.5577
D5K1B8	Polyprotein (Fragment)	WNV	0.6707
D9IFI3	Polyprotein (Fragment)	WNV	0.5961
E2IGI9	Genome polyprotein	WNV	0.5256
V9ISB9	Envelope protein (Fragment)	WNV	0.7618	Seq : 100
E2D4P9	Envelope (Fragment)	WNV	0.657
A0A076G365	Envelope glycoprotein (Fragment)	WNV	0.6405	Seq: 80
B5TTW5	Nucleocapsid protein C (Fragment)	WNV	0.6876	Seq: 53
B3F7E7	Polyprotein (Fragment)	WNV	0.6732
A0A023LKT7	Polyprotein (Fragment)	WNV	0.6627
A0A060CTE4	NS5 (Fragment)	WNV	0.3782
D9D747	Genome polyprotein	WNV	0.5242
A0A067ZS88	Polyprotein	WNV	0.525
A0A067ZRQ5	Polyprotein	WNV	0.5247
Q5SG88	Envelope glycoprotein (Fragment)	WNV	0.672
A0A060VD34	Polyprotein (Fragment)	WNV	0.3557
A0A023LKX9	Polyprotein (Fragment)	WNV	0.662
Q2XWR2	Polyprotein (Fragment)	WNV	0.6627
Q8JQC3	Envelope glycoprotein E (Fragment)	WNV	0.793	Seq: 76
B5U0Z0	Envelope glycoprotein E (Fragment)	WNV	0.6436
B7UCH5	Polyprotein (Fragment)	WNV	0.577	Seq: 68
A0A023LL80	Polyprotein (Fragment)	WNV	0.662
C9WPM0	Polyprotein (Fragment)	WNV	0.6789
D9IFI8	Polyprotein (Fragment)	WNV	0.6062
A0A067Z140	Polyprotein (Fragment)	WNV	0.6224
A0A023LLC8	Polyprotein (Fragment)	WNV	0.6617
A0A067ZS00	Polyprotein	WNV	0.5254
Q8JZ40	Polyprotein (Fragment)	WNV	0.6795
A0A060VD23	Polyprotein (Fragment)	WNV	0.3868
Q2XWR5	Polyprotein (Fragment)	WNV	0.662
Q5SGA8	Envelope glycoprotein (Fragment)	WNV	0.6799
B3F7D2	Polyprotein (Fragment)	WNV	0.6732
B5U111	Envelope glycoprotein E (Fragment)	WNV	0.6335
C9WPK2	Polyprotein (Fragment)	WNV	0.6198
D5K1A5	Polyprotein (Fragment)	WNV	0.664
G1APR1	Genome polyprotein	WNV	0.5241
A0A067ZQY9	Polyprotein (Fragment)	WNV	0.522
A0A067ZSR4	Polyprotein	WNV	0.5266
A0A067XIJ9	Envelope glycoprotein (Fragment)	WNV	0.6783	Seq: 81
A0A067ZSJ3	Polyprotein	WNV	0.5266	Seq: XXXX
A0A077EZ18	NS3 (Fragment)	WNV	0.488
Q9IZ42	Polyprotein (Fragment)	WNV	0.5467
Q6T727	Envelope glycoprotein (Fragment)	WNV	0.7359
W5ZYE0	Genome polyprotein (Fragment)	WNV	0.5624
Q29TS5	Polyprotein (Fragment)	WNV	0.6728
A0A067ZSC7	Polyprotein	WNV	0.5227
A0A077ESL9	NS3 (Fragment)	WNV	0.4828
A0A077EWL1	NS3 (Fragment)	WNV	0.488
Q0PJ72	E protein (Fragment)	WNV	0.6756
Q5SGA5	Envelope glycoprotein (Fragment)	WNV	0.689
Q5SGA9	Envelope glycoprotein (Fragment)	WNV	0.6799
Q06C68	Envelope (Fragment)	WNV	0.657
A4K4S9	Genome polyprotein	WNV	0.5232
D5K1A0	Polyprotein (Fragment)	WNV	0.6732
A6XDF4	Polyprotein (Fragment)	WNV	0.625
Q6J6H1	Envelope glycoprotein (Fragment)	WNV	0.6756
A1BY46	Envelope protein (Fragment)	WNV	0.6732
A1BY68	Envelope protein (Fragment)	WNV	0.6732
A1BY77	Envelope protein (Fragment)	WNV	0.6732
B3F794	Polyprotein (Fragment)	WNV	0.6732
B3F7H1	Polyprotein (Fragment)	WNV	0.6732
A6XDF7	Polyprotein (Fragment)	WNV	0.625
Q8B4I9	Envelope glycoprotein (Fragment)	WNV	0.7384
Q462J2	Polyprotein (Fragment)	WNV	0.5569
G3FGD1	Polyprotein (Fragment)	WNV	0.5961
Q2PS24	Envelope glycoprotein (Fragment)	WNV	0.5509	Seq : 107
Q91AC6	Polyprotein (Fragment)	WNV	0.6197
A1BY52	Envelope protein (Fragment)	WNV	0.6732
B5TTW9	Nucleocapsid protein C (Fragment)	WNV	0.6876	Seq: 53
D5K1L5	Polyprotein (Fragment)	WNV	0.6736
D3X882	Polyprotein (Fragment)	WNV	0.6416
D3X894	Polyprotein (Fragment)	WNV	0.6501
D5K1L6	Polyprotein (Fragment)	WNV	0.6732
D3X8D9	Polyprotein (Fragment)	WNV	0.6599
D5K1F8	Polyprotein (Fragment)	WNV	0.6679
D9IFF3	Polyprotein (Fragment)	WNV	0.5922
G9J1N8	NS5 (Fragment)	WNV	0.7063	Seq: 76
W6A0Y5	Envelope glycoprotein (Fragment)	WNV	0.6754
A0A023LKU3	Polyprotein (Fragment)	WNV	0.6601
A0A076LBA8	Polyprotein	WNV	0.5419
A0A077EZ41	NS3 (Fragment)	WNV	0.488
F5C460	Genome polyprotein	WNV	0.5238
Q91AA7	Polyprotein (Fragment)	WNV	0.6197
Q91MC0	Envelope glycoprotein (Fragment)	WNV	0.6799
W6A0Q5	Envelope glycoprotein (Fragment)	WNV	0.6756
A0A023LKW6	Polyprotein (Fragment)	WNV	0.6632
A0A077ET68	NS3 (Fragment)	WNV	0.488
A0A067ZRH4	Polyprotein	WNV	0.5245
A4UIW0	Polyprotein (Fragment)	WNV	0.662
A0A075FEP3	NS5 (Fragment)	WNV	0.3491
Q06C72	Envelope (Fragment)	WNV	0.657
Q0PJ80	E protein (Fragment)	WNV	0.6756
G9J6N4	Genome polyprotein (Fragment)	WNV	0.5336
Q5SG73	NS5 (Fragment)	WNV	0.4823
H6V041	Genome polyprotein	WNV	0.5261
Q4PRT3	Envelope glycoprotein (Fragment)	WNV	0.5032	Seq: 107
A0A067Z142	Polyprotein (Fragment)	WNV	0.6226
Q3ZMH3	Envelope protein (Fragment)	WNV	0.6654	Seq : 113
Q91IV2	Envelope glycoprotein (Fragment)	WNV	0.6456
Q06CF3	Envelope (Fragment)	WNV	0.657
Q91AA5	Polyprotein (Fragment)	WNV	0.6197
W5ZYD3	Genome polyprotein (Fragment)	WNV	0.5253
A0A067ZRY8	Polyprotein	WNV	0.5253
Q5SG66	NS5 (Fragment)	WNV	0.4776
Q06CD5	Envelope (Fragment)	WNV	0.6472
Q0PJA6	E protein (Fragment)	WNV	0.6756
Q9DS87	Polyprotein (Fragment)	WNV	0.394	Seq: 89
Q0PJ69	E protein (Fragment)	WNV	0.6756
B3F7C8	Polyprotein (Fragment)	WNV	0.6732
D3X8C0	Polyprotein (Fragment)	WNV	0.6677
A0A060VD20	Polyprotein (Fragment)	WNV	0.327
A0A067ZS52	Polyprotein (Fragment)	WNV	0.5245
B3F770	Polyprotein (Fragment)	WNV	0.6732
A0A067ZRE6	Polyprotein	WNV	0.5256
A4UIW1	Polyprotein (Fragment)	WNV	0.662
B8Y571	Genome polyprotein	WNV	0.5266
D3X8B0	Polyprotein (Fragment)	WNV	0.5816	Seq: 61
Q0PJ78	E protein (Fragment)	WNV	0.6776
B5U0Y5	Envelope glycoprotein E (Fragment)	WNV	0.6497
Q8JT47	Nonstructural protein 5 (Fragment)	WNV	0.4549	Seq: 57
Q06CG9	Envelope (Fragment)	WNV	0.657
Q91AA9	Polyprotein (Fragment)	WNV	0.6197
Q91CE2	Envelope protein (Fragment)	WNV	0.6491
E2D4V8	Envelope (Fragment)	WNV	0.657
B3F751	Polyprotein (Fragment)	WNV	0.6732
B5U0Z7	Envelope glycoprotein E (Fragment)	WNV	0.5673
A4K4S5	Genome polyprotein	WNV	0.5274
G1C1L9	Genome polyprotein	WNV	0.5267
H8XBU5	Polyprotein (Fragment)	WNV	0.6439	Seq: 55
D5K1G4	Polyprotein (Fragment)	WNV	0.6727
A4K4S6	Genome polyprotein	WNV	0.5237
K9L2G3	Polyprotein	WNV	0.518
A0A067ZSJ4	Polyprotein	WNV	0.5238
E2IHH9	Genome polyprotein (Fragment)	WNV	0.5263
A0A067ZSN6	Polyprotein	WNV	0.5253
G1APR2	Genome polyprotein	WNV	0.5234
D5K1B7	Polyprotein (Fragment)	WNV	0.6732
A0A023LLC2	Polyprotein (Fragment)	WNV	0.6617
A0A067ZRB4	Polyprotein	WNV	0.525
A0A067ZRN7	Polyprotein	WNV	0.5274
A0A067ZRJ7	Polyprotein (Fragment)	WNV	0.5246
A0A067Z0H6	Polyprotein (Fragment)	WNV	0.6184
I3VPR6	Polyprotein (Fragment)	WNV	0.5743
Q5SG77	NS5 (Fragment)	WNV	0.497
Q2XWQ0	Polyprotein (Fragment)	WNV	0.662
A0A067ZSL5	Polyprotein	WNV	0.525
Q7T5B1	Polyprotein (Fragment)	WNV	0.662
A1BY39	Envelope protein (Fragment)	WNV	0.6732
Q06CI2	Envelope (Fragment)	WNV	0.657
D9IFG4	Polyprotein (Fragment)	WNV	0.5853
A0A067ZSL3	Polyprotein	WNV	0.5249
A0A067ZSN1	Polyprotein	WNV	0.5251
A0A075FC37	NS5 (Fragment)	WNV	0.3368
A0A076L778	Polyprotein	WNV	0.54
E9NMD8	Genome polyprotein (Fragment)	WNV	0.5248
Q06CF5	Envelope (Fragment)	WNV	0.657
B3F7C7	Polyprotein (Fragment)	WNV	0.6732
D5K1L7	Polyprotein (Fragment)	WNV	0.6732
E2D4W9	Envelope (Fragment)	WNV	0.6575
G8E0B0	Polyprotein (Fragment)	WNV	0.6125
Q5SGB1	Envelope glycoprotein (Fragment)	WNV	0.6799
Q6J6H2	Envelope glycoprotein (Fragment)	WNV	0.6756
A6XDE8	Polyprotein (Fragment)	WNV	0.6275
B7U2V2	Envelope glycoprotein E (Fragment)	WNV	0.5388
D3X8B5	Polyprotein (Fragment)	WNV	0.6555
D5K1C5	Polyprotein (Fragment)	WNV	0.6732
E2IGJ7	Genome polyprotein	WNV	0.5256
E2D4Q0	Envelope (Fragment)	WNV	0.657
H2DF71	Polyprotein (Fragment)	WNV	0.8561	Seq: 67
K4TZQ6	Polyprotein, NSP5 region (Fragment)	WNV	0.6439	Seq: 55
F4YXG2	Genome polyprotein	WNV	0.5433
A0A067ZPA4	Polyprotein (Fragment)	WNV	0.5204	Seq: XXX
Q4ZGM6	Polyprotein (Fragment)	WNV	0.5697	Seq: 118
Q06C61	Envelope (Fragment)	WNV	0.657
A0A023LL82	Polyprotein (Fragment)	WNV	0.662
A0A023LL65	Polyprotein (Fragment)	WNV	0.6653
A0A067ZPK8	Polyprotein	WNV	0.5248
A0A067ZPZ3	Polyprotein	WNV	0.5252
A0A067ZRL2	Polyprotein (Fragment)	WNV	0.5261
A0A067ZQR2	Polyprotein	WNV	0.5249
Q91AB4	Polyprotein (Fragment)	WNV	0.6197
Q91AF3	Polyprotein (Fragment)	WNV	0.6197
A1BY35	Envelope protein (Fragment)	WNV	0.6732
Q06CG8	Envelope (Fragment)	WNV	0.657
K7YL06	Nucleocapsid protein C (Fragment)	WNV	0.678	Seq: 66
A0A067ZS68	Polyprotein	WNV	0.5228
O12023	Envelope glycoprotein (Fragment)	WNV	0.7859	Seq: 85
Q4PRT2	Envelope glycoprotein (Fragment)	WNV	0.493	Seq: 107
Q6Q1J5	Envelope glycoprotein (Fragment)	WNV	0.7359
Q8V5B0	Polyprotein (Fragment)	WNV	0.6285
A1BY65	Envelope protein (Fragment)	WNV	0.6577
B5TTV9	Nucleocapsid protein C (Fragment)	WNV	0.5944	Seq: 55
Q06CG1	Envelope (Fragment)	WNV	0.657
B3F7A5	Polyprotein (Fragment)	WNV	0.6769
B7U2V0	Envelope glycoprotein E (Fragment)	WNV	0.5447
I7CXC8	Genome polyprotein (Fragment)	WNV	0.5329
D9IFF4	Polyprotein (Fragment)	WNV	0.606
D3X8A5	Polyprotein (Fragment)	WNV	0.6558
D4N6L6	NS5 (Fragment)	WNV	0.4098
R9WEW8	Genome polyprotein	WNV	0.5237
B3F741	Polyprotein (Fragment)	WNV	0.6767
B5U102	Envelope glycoprotein E (Fragment)	WNV	0.6436
D5K1I1	Polyprotein (Fragment)	WNV	0.6732
I7C080	Genome polyprotein	WNV	0.5399
E2D4Z7	Genome polyprotein	WNV	0.5254
E0X744	Genome polyprotein	WNV	0.5315
G4V2C0	Genome polyprotein	WNV	0.5403
D5K1E6	Polyprotein (Fragment)	WNV	0.6878
E0A8J1	Genome polyprotein	WNV	0.5246
F6N147	Genome polyprotein	WNV	0.5247
A7UGR2	Genome polyprotein	WNV	0.546
E9NMC7	Genome polyprotein	WNV	0.5249
F6KX48	Genome polyprotein	WNV	0.5246
A0A023LLG0	Polyprotein (Fragment)	WNV	0.6581
D9MXC2	Envelope protein (Fragment)	WNV	0.66
E2D4U7	Envelope (Fragment)	WNV	0.657
X5MFF7	Polyprotein (Fragment)	WNV	0.6439	Seq: 55
Q2XWS8	Polyprotein (Fragment)	WNV	0.662
Q5SG89	Envelope glycoprotein (Fragment)	WNV	0.6756
Q8QU06	Polyprotein (Fragment)	WNV	0.6328
R4I3A0	Genome polyprotein	WNV	0.5252
B3F7B7	Polyprotein (Fragment)	WNV	0.6732
A6XDG6	Polyprotein (Fragment)	WNV	0.625
A4UIV4	Polyprotein (Fragment)	WNV	0.662
B3F748	Polyprotein (Fragment)	WNV	0.6732
Q06CJ2	Envelope (Fragment)	WNV	0.657
B3F756	Polyprotein (Fragment)	WNV	0.6732
C9WPL8	Polyprotein (Fragment)	WNV	0.6715
U3N983	Polyprotein	WNV	0.5234
D5K1G0	Polyprotein (Fragment)	WNV	0.6732
D5K1K5	Polyprotein (Fragment)	WNV	0.6732
D5K1I6	Polyprotein (Fragment)	WNV	0.6732
E2D4V0	Envelope (Fragment)	WNV	0.656
D3X8C1	Polyprotein (Fragment)	WNV	0.6335	Seq: 68
E2IGK2	Genome polyprotein	WNV	0.5259
K9MJE6	Non-structural protein 5 (Fragment)	WNV	0.5047	Seq: XXXX
B7UCH8	Polyprotein (Fragment)	WNV	0.6071	Seq: 119
X5MI39	Polyprotein (Fragment)	WNV	0.6439	Seq: 55
R9WH40	Genome polyprotein	WNV	0.524
E2D4X3	Envelope (Fragment)	WNV	0.657
R4HL69	Nonstructural protein 5 (Fragment)	WNV	0.582	Seq: 43
D5K1J0	Polyprotein (Fragment)	WNV	0.6732
A0A067ZS40	Polyprotein (Fragment)	WNV	0.523
A0A067ZQS7	Polyprotein	WNV	0.5255
A0A067ZSP6	Polyprotein	WNV	0.5259
A0A024HVF3	NS5 (Fragment)	WNV	0.6439
W6SKU0	Polyprotein (Fragment)	WNV	0.3247
E2D4V7	Envelope (Fragment)	WNV	0.657
Q5SG68	NS5 (Fragment)	WNV	0.4823
F6N150	Genome polyprotein	WNV	0.5252
E2D4Y9	Genome polyprotein	WNV	0.5271
A0A023LL73	Polyprotein (Fragment)	WNV	0.662
Q6T8I2	Polyprotein (Fragment)	WNV	0.662
A0A067ZRC0	Polyprotein	WNV	0.526
A0A077ET52	NS3 (Fragment)	WNV	0.488
A0A075FED7	NS5 (Fragment)	WNV	0.3395
R4I391	Genome polyprotein	WNV	0.524
A1BY32	Envelope protein (Fragment)	WNV	0.6732
A0A023LKT9	Polyprotein (Fragment)	WNV	0.6607
Q91AH0	Polyprotein (Fragment)	WNV	0.6197
Q6J6E5	Nonstructural protein 5 (Fragment)	WNV	0.4823
A4UIV2	Polyprotein (Fragment)	WNV	0.662
B5TTW2	Nucleocapsid protein C (Fragment)	WNV	0.5944	Seq: 55
B5U0Y7	Envelope glycoprotein E (Fragment)	WNV	0.6436
C0JTE3	Envelope protein (Fragment)	WNV	0.8101	Seq: 85
D5K1C2	Polyprotein (Fragment)	WNV	0.6732
G1APQ4	Genome polyprotein	WNV	0.5238
Q8JT50	Nonstructural protein 5 (Fragment)	WNV	0.4549
Q06CC1	Envelope (Fragment)	WNV	0.657
Q06CG2	Envelope (Fragment)	WNV	0.657
Q06CA9	Envelope (Fragment)	WNV	0.657
Q3I0Y5	Polyprotein	WNV	0.5232
H2DF67	Polyprotein (Fragment)	WNV	0.8561	Seq: 67
D3X8E2	Polyprotein (Fragment)	WNV	0.7231	Seq: 50
D5K1H9	Polyprotein (Fragment)	WNV	0.6732
E0X747	Genome polyprotein	WNV	0.5265
G1JLR3	Genome polyprotein	WNV	0.5247
R9WH41	Genome polyprotein	WNV	0.5237
W5ZPR0	Genome polyprotein (Fragment)	WNV	0.5242
A0A067ZQ16	Polyprotein	WNV	0.5247
Q06C84	Envelope (Fragment)	WNV	0.657
A0A067ZSE6	Polyprotein	WNV	0.5242
A0A067ZPU3	Polyprotein	WNV	0.525
Q5SG80	NS5 (Fragment)	WNV	0.4823
Q4PRU2	Envelope glycoprotein (Fragment)	WNV	0.5708	Seq: 115
Q06CJ1	Envelope (Fragment)	WNV	0.657
Q06CB7	Envelope (Fragment)	WNV	0.657
V5JD68	Polyprotein (Fragment)	WNV	0.6096
S6G068	RNA dependent RNA polymerase (Fragment)	WNV	0.3962
X5MBJ7	Polyprotein (Fragment)	WNV	0.6439	Seq: 55
Q6J6G3	Envelope glycoprotein (Fragment)	WNV	0.6756
A0A067ZP84	Polyprotein (Fragment)	WNV	0.5233
Q6J6G6	Envelope glycoprotein (Fragment)	WNV	0.6756
B3F768	Polyprotein (Fragment)	WNV	0.6736
B5TTW3	Nucleocapsid protein C (Fragment)	WNV	0.5903	Seq: 55
A1BY51	Envelope protein (Fragment)	WNV	0.6732
A0A067ZRL7	Polyprotein	WNV	0.5264
A0A067Z2X5	Polyprotein (Fragment)	WNV	0.6226
Q6J6I0	Envelope glycoprotein (Fragment)	WNV	0.6722
A0A067XLA4	Envelope glycoprotein (Fragment)	WNV	0.5744	Seq: 69
A0A023LKT0	Polyprotein (Fragment)	WNV	0.662
A0A067ZS22	Polyprotein (Fragment)	WNV	0.5174	Seq: XXXX
Q06CF9	Envelope (Fragment)	WNV	0.657
D7PH11	NS5 (Fragment)	WNV	0.4618
M1QBW8	Polyprotein (Fragment)	WNV	0.574
V5JD66	Polyprotein (Fragment)	WNV	0.6623
K7X275	Genome polyprotein	WNV	0.5279
W6A0R0	Envelope glycoprotein (Fragment)	WNV	0.6758
A0A075FC36	NS5 (Fragment)	WNV	0.3528
A0A067ZSI4	Polyprotein	WNV	0.524
A0A077EWN0	NS3 (Fragment)	WNV	0.489
A0A067XLB1	Envelope glycoprotein (Fragment)	WNV	0.6886	Seq: 82
A0A067ZSL8	Polyprotein	WNV	0.5238
A0A067ZP39	Polyprotein (Fragment)	WNV	0.524
A0A067ZSJ0	Polyprotein	WNV	0.524
A0A075FC31	NS5 (Fragment)	WNV	0.3759
A0A077EZ37	NS3 (Fragment)	WNV	0.489
Q8JT35	Envelope protein (Fragment)	WNV	0.7198
A0A067ZRC4	Polyprotein	WNV	0.525
A0A077EWN4	NS3 (Fragment)	WNV	0.4935
Q06CH8	Envelope (Fragment)	WNV	0.657
Q7T5A7	Polyprotein (Fragment)	WNV	0.665
O37159	Nonstructural protein NS5 (Fragment)	WNV	0.3749
Q5SGA6	Envelope glycoprotein (Fragment)	WNV	0.6799
U3N2A6	Genome polyprotein	WNV	0.5244
Q6T8H6	Polyprotein (Fragment)	WNV	0.666
Q80QJ9	Envelope glycoprotein (Fragment)	WNV	0.654
W5S6S2	Polyprotein (Fragment)	WNV	0.5607
Q9IZF0	Envelope glycoprotein (Fragment)	WNV	0.7401	Seq: 79
Q06CN0	Envelope (Fragment)	WNV	0.657
Q913D3	Envelope glycoprotein (Fragment)	WNV	0.654
Q6J6F0	Nonstructural protein 5 (Fragment)	WNV	0.4823
Q7T5A9	Polyprotein (Fragment)	WNV	0.662
Q06CL0	Envelope (Fragment)	WNV	0.657
D5K1F2	Polyprotein (Fragment)	WNV	0.6732
Q8JQD0	Envelope glycoprotein (Fragment)	WNV	0.7659	Seq: 76
C9WPM2	Polyprotein (Fragment)	WNV	0.6198
Q462H6	Polyprotein (Fragment)	WNV	0.5569
A6XDG3	Polyprotein (Fragment)	WNV	0.625
B5TTV8	Nucleocapsid protein C (Fragment)	WNV	0.6706	Seq: 55
D5K1K4	Polyprotein (Fragment)	WNV	0.6732
E2D4Q1	Envelope (Fragment)	WNV	0.6569
Q91AC8	Polyprotein (Fragment)	WNV	0.6197
Q06CI1	Envelope (Fragment)	WNV	0.657
D5K1I0	Polyprotein (Fragment)	WNV	0.6732
F5CKB1	Genome polyprotein	WNV	0.5245
D2J0N4	Envelope protein (Fragment)	WNV	0.6665	Seq: 89
E9M7C9	Polyprotein (Fragment)	WNV	0.668
F1CFF3	Nucleocapsid protein C (Fragment)	WNV	0.5686	Seq: 55
A6XDF3	Polyprotein (Fragment)	WNV	0.625
G3FGD0	Polyprotein (Fragment)	WNV	0.5961
C9WPK9	Polyprotein (Fragment)	WNV	0.6192
D3X883	Polyprotein (Fragment)	WNV	0.6487
E2J049	Polyprotein	WNV	0.523
K0P709	Polyprotein (Fragment)	WNV	0.3865
A0A023LKX4	Polyprotein (Fragment)	WNV	0.662
Q8JQC4	Envelope glycoprotein (Fragment)	WNV	0.793	Seq: 76
Q9Q3G7	Polyprotein (Fragment)	WNV	0.6197
A0A067ZRR2	Polyprotein	WNV	0.5244
Q06CC7	Envelope (Fragment)	WNV	0.657
Q06C79	Envelope (Fragment)	WNV	0.657
A0A067ZSG8	Polyprotein	WNV	0.5256
S6FM34	RNA dependent RNA polymerase (Fragment)	WNV	0.3049
W6A026	Genome polyprotein	WNV	0.5266
W5ZYF3	Genome polyprotein (Fragment)	WNV	0.5247
A6XDF1	Polyprotein (Fragment)	WNV	0.6254
A1BY31	Envelope protein (Fragment)	WNV	0.6732
A0A067ZS37	Polyprotein	WNV	0.5271
A0A023LL81	Polyprotein (Fragment)	WNV	0.6563
A0A067ZRK8	Polyprotein	WNV	0.525
A0A067ZS95	Polyprotein	WNV	0.5233	Seq: XXXX
A0A067ZPR9	Polyprotein	WNV	0.5234
A0A067ZSN5	Polyprotein	WNV	0.5252
Q6T8I1	Polyprotein (Fragment)	WNV	0.662
Q06CG0	Envelope (Fragment)	WNV	0.657
Q06CH5	Envelope (Fragment)	WNV	0.657
A0A077ET48	NS3 (Fragment)	WNV	0.488
C9WPM3	Polyprotein (Fragment)	WNV	0.6766
D5K1D0	Polyprotein (Fragment)	WNV	0.6732
A0A023LLE4	Polyprotein (Fragment)	WNV	0.662
A0A075FCB5	NS5 (Fragment)	WNV	0.4089
E0X746	Genome polyprotein	WNV	0.5271
Q8QU05	Polyprotein (Fragment)	WNV	0.6285
Q462J1	Polyprotein (Fragment)	WNV	0.5569
A0A067ZSR0	Polyprotein	WNV	0.5247
A1BY20	Envelope protein (Fragment)	WNV	0.6732
Q6T8H3	Polyprotein (Fragment)	WNV	0.666
B5LXD5	Polyprotein (Fragment)	WNV	0.2008
B5U119	Envelope glycoprotein E (Fragment)	WNV	0.6335
Q06C81	Envelope (Fragment)	WNV	0.657
D9IFI1	Polyprotein (Fragment)	WNV	0.6035
Q0GF16	Polyprotein (Fragment)	WNV	0.6401
B3F758	Polyprotein (Fragment)	WNV	0.6736
E2D4N9	Envelope (Fragment)	WNV	0.6594
E2D4Z6	Genome polyprotein	WNV	0.5248
D5K1C8	Polyprotein (Fragment)	WNV	0.6732
A0A067ZPV8	Polyprotein	WNV	0.5245
A0A068EUJ3	NS3 (Fragment)	WNV	0.4819
A0A023LL77	Polyprotein (Fragment)	WNV	0.6601
A0A067ZRS7	Polyprotein	WNV	0.525
A0A067ZSM0	Polyprotein	WNV	0.5262
Q91AD7	Polyprotein (Fragment)	WNV	0.6197
D0E6M1	Genome polyprotein	WNV	0.5265
A1BY38	Envelope protein (Fragment)	WNV	0.6732
A0A067ZSI6	Polyprotein	WNV	0.5239
Q4PRT7	Envelope glycoprotein (Fragment)	WNV	0.5747	Seq: 115
B3F7E0	Polyprotein (Fragment)	WNV	0.6732
B6V7C7	Polyprotein (Fragment)	WNV	0.7265
Q06CI8	Envelope (Fragment)	WNV	0.657
C9WPL2	Polyprotein (Fragment)	WNV	0.6175
A0A067ZRD8	Polyprotein	WNV	0.5226
B3F735	Polyprotein (Fragment)	WNV	0.6732
A0A067ZR40	Polyprotein	WNV	0.5247
A0A023LL76	Polyprotein (Fragment)	WNV	0.6617
A6XDF9	Polyprotein (Fragment)	WNV	0.625
F1BA42	Polyprotein (Fragment)	WNV	0.4601
A6XDG8	Polyprotein (Fragment)	WNV	0.625
Q06CD0	Envelope (Fragment)	WNV	0.657
B5U0Z1	Envelope glycoprotein E (Fragment)	WNV	0.6373
Q0PJ71	E protein (Fragment)	WNV	0.6756
B7UCH6	Polyprotein (Fragment)	WNV	0.5596	Seq: 68
Q9IZ41	Polyprotein (Fragment)	WNV	0.5467	Seq: 57
E2D4V1	Envelope (Fragment)	WNV	0.657
A0A067ZPJ7	Polyprotein	WNV	0.526
D3X8F2	Polyprotein (Fragment)	WNV	0.6928
Q6J6H3	Envelope glycoprotein (Fragment)	WNV	0.6756
A0A067ZQA5	Polyprotein	WNV	0.5257
A0A067ZPE4	Polyprotein	WNV	0.5255
E2IGK6	Genome polyprotein	WNV	0.5254
Q9J5R9	Structural protein (Fragment)	WNV	0.6488
E9NMA7	Genome polyprotein	WNV	0.5249
A1BY24	Envelope protein (Fragment)	WNV	0.6734
Q199B2	Polyprotein (Fragment)	WNV	0.6148
Q06C96	Envelope (Fragment)	WNV	0.6529
Q913C6	Envelope glycoprotein (Fragment)	WNV	0.654
Q06CA0	Envelope (Fragment)	WNV	0.657
A0A075FEC7	NS5 (Fragment)	WNV	0.377
A0A075FED1	NS5 (Fragment)	WNV	0.4645
Q9DS90	Envelope protein (Fragment)	WNV	0.5341
F6N160	Genome polyprotein	WNV	0.5249
Q06CL2	Envelope (Fragment)	WNV	0.657
A1BY55	Envelope protein (Fragment)	WNV	0.6732
Q06CA6	Envelope (Fragment)	WNV	0.657
G1C1M0	Genome polyprotein	WNV	0.5255
B7U2U4	Nucleocapsid protein C (Fragment)	WNV	0.5921	Seq: 53
E2D4T3	Envelope (Fragment)	WNV	0.6734
L0B9C6	Envelope protein (Fragment)	WNV	0.6489
A0A023LKW8	Polyprotein (Fragment)	WNV	0.661
Q2EJU4	Polyprotein	WNV	0.5243
K4TZR3	Polyprotein, NSP5 region (Fragment)	WNV	0.5158	Seq: 55
F1CFF1	Nucleocapsid protein C (Fragment)	WNV	0.5686	Seq: 55
D5K1F4	Polyprotein (Fragment)	WNV	0.6732
J9RB72	Polyprotein	WNV	0.5264
W6S3S5	Polyprotein (Fragment)	WNV	0.3579
U4PSL5	Polyprotein (Fragment)	WNV	0.2918
H8XBU4	Polyprotein (Fragment)	WNV	0.6439
H2DF64	Polyprotein (Fragment)	WNV	0.8561	Seq: 67
A0A023LKU5	Polyprotein (Fragment)	WNV	0.6617
M4WIP2	Envelope protein (Fragment)	WNV	0.7049
A0A023LKS8	Polyprotein (Fragment)	WNV	0.6653
Q91AG0	Polyprotein (Fragment)	WNV	0.6197
Q06CN3	Envelope (Fragment)	WNV	0.657
G1C1L7	Polyprotein	WNV	0.5271
Q91AG1	Polyprotein (Fragment)	WNV	0.6197
A0A067ZSK6	Polyprotein	WNV	0.5264
A0A077EWM3	NS3 (Fragment)	WNV	0.4908
A0A023LLB1	Polyprotein (Fragment)	WNV	0.662
Q80DP0	Polyprotein	WNV	0.5239
Q9Q3G9	Genome polyprotein	WNV	0.5259
Q0PJ99	E protein (Fragment)	WNV	0.6756
Q8JT44	Nonstructural protein 5 (Fragment)	WNV	0.5295
A0A077EWL8	NS3 (Fragment)	WNV	0.4875
G1JTZ5	Nonstructural protein 3 (Fragment)	WNV	0.5006
Q2XWR0	Polyprotein (Fragment)	WNV	0.661
Q2XWT3	Polyprotein (Fragment)	WNV	0.662
Q91IV6	Envelope glycoprotein (Fragment)	WNV	0.6517
A4UIV7	Polyprotein (Fragment)	WNV	0.662
B3F7G9	Polyprotein (Fragment)	WNV	0.6732
B6V3K0	Nucleocapsid protein C (Fragment)	WNV	0.691	Seq: 30
D9IFI7	Polyprotein (Fragment)	WNV	0.4239
Q06CE7	Envelope (Fragment)	WNV	0.6529
A6XDE7	Polyprotein	WNV	0.5228
B3F793	Polyprotein (Fragment)	WNV	0.6732
A1BY23	Envelope protein (Fragment)	WNV	0.6753
C9WPK5	Polyprotein (Fragment)	WNV	0.6194
A4K4T4	Genome polyprotein	WNV	0.5257
B7U2U8	Envelope glycoprotein E (Fragment)	WNV	0.5651
D3X881	Polyprotein (Fragment)	WNV	0.6586
D3X8G4	Polyprotein (Fragment)	WNV	0.6543
D3X8E9	Polyprotein (Fragment)	WNV	0.5754
E2IGM3	Genome polyprotein	WNV	0.5237
M4WH60	Envelope protein (Fragment)	WNV	0.7269
F6N134	Genome polyprotein	WNV	0.5236
B5U2T8	Polyprotein	WNV	0.5535
D3X8F7	Polyprotein (Fragment)	WNV	0.6493
D5K1B3	Polyprotein (Fragment)	WNV	0.6732
E2IGP7	Genome polyprotein	WNV	0.525
F1CCS1	Polymerase (Fragment)	WNV	0.9388	Seq: 49
V9IS16	RNA-dependent RNA polymerase (Fragment)	WNV	0.7149	Seq: 70
H2DF82	Polyprotein (Fragment)	WNV	0.8561	Seq: 67
E2IGJ2	Genome polyprotein	WNV	0.5255
W5ZQC9	Polyprotein	WNV	0.5246
W6S836	Polyprotein (Fragment)	WNV	0.2918
W6S831	Polyprotein (Fragment)	WNV	0.2918
D9MXC7	Envelope protein (Fragment)	WNV	0.66
W5RQB4	Genome polyprotein	WNV	0.5431
A0A023LLB7	Polyprotein (Fragment)	WNV	0.662
D9MXA3	Nonstructural protein 3 (Fragment)	WNV	0.4891
Q91A95	Polyprotein (Fragment)	WNV	0.6197
F6N140	Genome polyprotein	WNV	0.5255
A1BY53	Envelope protein (Fragment)	WNV	0.6732
B7U2U9	Envelope glycoprotein E (Fragment)	WNV	0.5494
Q91A97	Polyprotein (Fragment)	WNV	0.6197
U3N4N5	Polyprotein	WNV	0.526
E2D4U9	Envelope (Fragment)	WNV	0.657
E9NMA3	Genome polyprotein	WNV	0.5251
W6A0R2	Envelope glycoprotein (Fragment)	WNV	0.6745
D3X8C5	Polyprotein (Fragment)	WNV	0.5984	Seq: 71
D3X8E6	Polyprotein (Fragment)	WNV	0.6508
J7FV11	Polyprotein (Fragment)	WNV	0.4925
D5K1K1	Polyprotein (Fragment)	WNV	0.6732
C9WPK6	Polyprotein (Fragment)	WNV	0.6198
D5K1I2	Polyprotein (Fragment)	WNV	0.6732
F6M3M7	NS5 (Fragment)	WNV	0.347
E2IGP3	Genome polyprotein	WNV	0.525
H6VBX3	Genome polyprotein	WNV	0.5257
L0BBB0	Envelope protein (Fragment)	WNV	0.6489
U3N3V1	Polyprotein	WNV	0.5242
F6N138	Genome polyprotein	WNV	0.5242
A0A023LLC3	Polyprotein (Fragment)	WNV	0.4924
A0A023LKY4	Polyprotein (Fragment)	WNV	0.664
A0A067ZRQ6	Polyprotein	WNV	0.5235
A0A067ZSH0	Polyprotein (Fragment)	WNV	0.5232
A0A067XIJ8	Envelope glycoprotein (Fragment)	WNV	0.6864	Seq: 81
D3X873	Polyprotein (Fragment)	WNV	0.6499
A0A059UG63	Genome polyprotein	WNV	0.5233
Q4VSU1	Polyprotein (Fragment)	WNV	0.6576
A0A067ZRM8	Polyprotein (Fragment)	WNV	0.5201
Q918G6	Envelope glycoprotein (Fragment)	WNV	0.5687
E2IGP9	Genome polyprotein	WNV	0.5248
A0A067ZRR8	Polyprotein	WNV	0.5265
E9NMD4	Genome polyprotein	WNV	0.5248
Q6T8I4	Polyprotein (Fragment)	WNV	0.6592
A0A076G946	Envelope glycoprotein (Fragment)	WNV	0.6864	Seq: 81
Q2XWP8	Polyprotein (Fragment)	WNV	0.662
Q06CJ9	Envelope (Fragment)	WNV	0.657
Q91AD5	Polyprotein (Fragment)	WNV	0.6197
A1BY61	Envelope protein (Fragment)	WNV	0.6732
Q203W2	Genome polyprotein	WNV	0.5243
B7U2U6	Polyprotein (Fragment)	WNV	0.7236
E0A8L2	Genome polyprotein	WNV	0.5255
Q6J6E4	Nonstructural protein 5 (Fragment)	WNV	0.4823
B3F787	Polyprotein (Fragment)	WNV	0.6732
D5K1A7	Polyprotein (Fragment)	WNV	0.6736
E2D4R5	Envelope (Fragment)	WNV	0.6571
A4UIW5	Polyprotein (Fragment)	WNV	0.662
D3X8H0	Polyprotein (Fragment)	WNV	0.7193
D3X892	Polyprotein (Fragment)	WNV	0.6501
D5K1M1	Polyprotein (Fragment)	WNV	0.6732
Q2EJU2	Polyprotein	WNV	0.5236
A0A067ZS28	Polyprotein	WNV	0.525
E0A8J3	Genome polyprotein	WNV	0.5246
A0A067ZSP5	Polyprotein	WNV	0.5256
F1D821	Genome polyprotein	WNV	0.5251
K4U7A5	Polyprotein, NSP5 region (Fragment)	WNV	0.6439	Seq: 55
H9BFI8	Nucleocapsid protein C (Fragment)	WNV	0.678	Seq: 66
G9J1N9	NS5 (Fragment)	WNV	0.7284
Q6VXX5	Envelope glycoprotein (Fragment)	WNV	0.5469
R4HKT6	Nonstructural protein 5 (Fragment)	WNV	0.3422
A0A077EZ22	NS3 (Fragment)	WNV	0.488
F6N163	Genome polyprotein	WNV	0.5248
Q06CB2	Envelope (Fragment)	WNV	0.657
A0A023LKT6	Polyprotein (Fragment)	WNV	0.662
A0A023LLD8	Polyprotein (Fragment)	WNV	0.662
Q06C93	Envelope (Fragment)	WNV	0.657
A0A067ZS74	Polyprotein	WNV	0.5223
A0A023LKS9	Polyprotein (Fragment)	WNV	0.6639
Q5SGB0	Envelope glycoprotein (Fragment)	WNV	0.6799
W5ZQL8	Genome polyprotein (Fragment)	WNV	0.5254
Q1PSK3	Genome polyprotein	WNV	0.5427
A0A077EWK8	NS3 (Fragment)	WNV	0.488
Q1JTN6	Polyprotein (Fragment)	WNV	0.6151	Seq: 56
Q462H9	Polyprotein (Fragment)	WNV	0.5569
Q199B1	Nonstructural protein 5 (Fragment)	WNV	0.0437
W5ZPT0	Genome polyprotein (Fragment)	WNV	0.5576
B3F7D1	Polyprotein (Fragment)	WNV	0.6732
A0A067ZSI7	Polyprotein	WNV	0.5253
D6MT58	Polyprotein (Fragment)	WNV	0.6137
Q91CE0	Polyprotein (Fragment)	WNV	0.3514	Seq: 87
A0A067ZS26	Polyprotein (Fragment)	WNV	0.5221
B3F7F1	Polyprotein (Fragment)	WNV	0.5014
A0A067ZS83	Polyprotein (Fragment)	WNV	0.5236	Seq: XXXX
A0A067ZS07	Polyprotein	WNV	0.5254
B5TTV3	Nucleocapsid protein C (Fragment)	WNV	0.5944	Seq: 55
Q6J6E3	Nonstructural protein 5 (Fragment)	WNV	0.4862
Q462I5	Polyprotein (Fragment)	WNV	0.5569
Q2XWT9	Polyprotein (Fragment)	WNV	0.662
A0A067ZS43	Polyprotein	WNV	0.5241
B3F7E6	Polyprotein (Fragment)	WNV	0.6732
Q06CI6	Envelope (Fragment)	WNV	0.657
B3F772	Polyprotein (Fragment)	WNV	0.6732
B3F769	Polyprotein (Fragment)	WNV	0.6732
D5K1A8	Polyprotein (Fragment)	WNV	0.6732
K4U7A1	Polyprotein, NSP5 region (Fragment)	WNV	0.61	Seq: 55
L7SU66	Non-structural protein 3 (Fragment)	WNV	0.4793
A0A067ZQ47	Polyprotein (Fragment)	WNV	0.5255
A0A067ZS23	Polyprotein (Fragment)	WNV	0.5162	Seq: XXXX
Q6J6G4	Envelope glycoprotein (Fragment)	WNV	0.6756
X5MFG3	Polyprotein (Fragment)	WNV	0.6439	Seq: 55
A0A067ZS78	Polyprotein	WNV	0.5191	Seq: XXXX
A0A067ZRN1	Polyprotein	WNV	0.5247
Q06CE5	Envelope (Fragment)	WNV	0.657
A0A067ZS99	Polyprotein	WNV	0.5241
A0A023LLG5	Polyprotein (Fragment)	WNV	0.662
A1BY25	Envelope protein (Fragment)	WNV	0.6707
A0A067ZPB4	Polyprotein	WNV	0.5239
Q91AA6	Polyprotein (Fragment)	WNV	0.6197
Q6J6H6	Envelope glycoprotein (Fragment)	WNV	0.4834
A0A075FCC4	NS5 (Fragment)	WNV	0.2535
Q8JQB6	Envelope glycoprotein (Fragment)	WNV	0.7659
A0A067ZRP5	Polyprotein	WNV	0.5247
Q06C74	Envelope (Fragment)	WNV	0.657
E2D4W7	Envelope (Fragment)	WNV	0.657
O12021	Envelope protein (Fragment)	WNV	0.7876	Seq: 85
Q06C71	Envelope (Fragment)	WNV	0.657
E2D4T6	Envelope (Fragment)	WNV	0.657
A0A075FC39	NS5 (Fragment)	WNV	0.3248
Q2PMF4	Polyprotein	WNV	0.5439
Q2XWQ8	Polyprotein (Fragment)	WNV	0.662
Q5SG75	NS5 (Fragment)	WNV	0.4823
F1BA41	Genome polyprotein (Fragment)	WNV	0.458
Q9Q3V2	Envelope glycoprotein (Fragment)	WNV	0.7641	Seq: 76
D9MXA5	Nonstructural protein 3 (Fragment)	WNV	0.4891
E2D4Q4	Envelope (Fragment)	WNV	0.657
D3X8H1	Polyprotein (Fragment)	WNV	0.6268
D5K1A3	Polyprotein (Fragment)	WNV	0.6723
E2IGK7	Genome polyprotein	WNV	0.526
E2IGP4	Genome polyprotein	WNV	0.5247
W6A015	Envelope glycoprotein (Fragment)	WNV	0.6758
A0A023LKS5	Polyprotein (Fragment)	WNV	0.6653
H9BMM5	Polyprotein (Fragment)	WNV	0.6612
D3X8D5	Polyprotein (Fragment)	WNV	0.6321
A0A023LKT4	Polyprotein (Fragment)	WNV	0.662
A0A023LKU6	Polyprotein (Fragment)	WNV	0.6648
A0A067ZNX0	Polyprotein	WNV	0.5258
A0A067ZSH9	Polyprotein	WNV	0.5238
A0A067ZSR6	Polyprotein	WNV	0.5255
A0A023LKU2	Polyprotein (Fragment)	WNV	0.662
A0A067ZSR8	Polyprotein (Fragment)	WNV	0.526
A0A075FEB0	NS5 (Fragment)	WNV	0.324
L0CMS6	Nonstructural protein 3 (Fragment)	WNV	0.5391
Q462I1	Polyprotein (Fragment)	WNV	0.5569
Q8JU45	Genome polyprotein	WNV	0.4395
Q91IV4	Envelope glycoprotein (Fragment)	WNV	0.653
Q462I3	Polyprotein (Fragment)	WNV	0.5569
Q9IZD9	Envelope glycoprotein (Fragment)	WNV	0.7809	Seq: 94
E9NMD7	Genome polyprotein	WNV	0.5219
A1BY80	Envelope protein (Fragment)	WNV	0.6732
D3X8G2	Polyprotein (Fragment)	WNV	0.6879
F4YXG0	Genome polyprotein	WNV	0.543
Q06CM7	Envelope (Fragment)	WNV	0.657
A0A067ZRU4	Polyprotein	WNV	0.5251
Q06C99	Envelope (Fragment)	WNV	0.657
Q3I0Y8	Genome polyprotein	WNV	0.5262
B3F7C1	Polyprotein (Fragment)	WNV	0.6707
D9IFG1	Polyprotein (Fragment)	WNV	0.5921
A0A067ZSD5	Polyprotein	WNV	0.5248
Q462I8	Polyprotein (Fragment)	WNV	0.5569
G1APR0	Genome polyprotein	WNV	0.5226
Q0PJ79	E protein (Fragment)	WNV	0.6756
Q2XWT0	Polyprotein (Fragment)	WNV	0.662
O12027	Envelope protein (Fragment)	WNV	0.808	Seq: 85
Q91AF2	Polyprotein (Fragment)	WNV	0.6197
Q6VXX6	Envelope glycoprotein (Fragment)	WNV	0.5568
D5K1E3	Polyprotein (Fragment)	WNV	0.6732
E2IHH7	Genome polyprotein (Fragment)	WNV	0.5245
Q0HA74	Genome polyprotein	WNV	0.5238
E2D4Z0	Genome polyprotein	WNV	0.5241
B3F7A0	Polyprotein (Fragment)	WNV	0.6732
G9J1N7	NS5 (Fragment)	WNV	0.7063
B3F753	Polyprotein (Fragment)	WNV	0.6732
A4K4T8	Genome polyprotein	WNV	0.5228
B3F743	Polyprotein (Fragment)	WNV	0.6681
D5K196	Polyprotein (Fragment)	WNV	0.676
D3X877	Polyprotein (Fragment)	WNV	0.6509
E0A8L8	Genome polyprotein	WNV	0.5239
Q06CG3	Envelope (Fragment)	WNV	0.657
A0A067ZPT1	Polyprotein	WNV	0.5248
Q91AF5	Polyprotein (Fragment)	WNV	0.6197
B7UCH7	Polyprotein (Fragment)	WNV	0.5596	Seq: 68
A0A067ZR20	Polyprotein (Fragment)	WNV	0.5379
K7XFK0	Genome polyprotein	WNV	0.524
Q29TT2	Polyprotein (Fragment)	WNV	0.6197
B3F7E8	Polyprotein (Fragment)	WNV	0.6732
H2DF65	Polyprotein (Fragment)	WNV	0.8649	Seq: 67
A0A077ESN0	NS3 (Fragment)	WNV	0.4884
Q8JQD8	Envelope glycoprotein (Fragment)	WNV	0.793	Seq: 76
A0A067ZR92	Polyprotein (Fragment)	WNV	0.5263
A0A077ET40	NS3 (Fragment)	WNV	0.4871
B3F780	Polyprotein (Fragment)	WNV	0.6737
Q06CK4	Envelope (Fragment)	WNV	0.6325
D3X8A6	Polyprotein (Fragment)	WNV	0.6487
B3F7B0	Polyprotein (Fragment)	WNV	0.6732
E2IGR0	Genome polyprotein	WNV	0.5242
A0A067ZQX3	Polyprotein (Fragment)	WNV	0.5229
Q06CM3	Envelope (Fragment)	WNV	0.6513
Q91AB9	Polyprotein (Fragment)	WNV	0.6224
A0A067ZS33	Polyprotein (Fragment)	WNV	0.5249
D5K1H4	Polyprotein (Fragment)	WNV	0.6732
D3X8D4	Polyprotein (Fragment)	WNV	0.6922
Q6Q1J9	Envelope glycoprotein (Fragment)	WNV	0.7359
Q06CB6	Envelope (Fragment)	WNV	0.657
G4V2A6	Polyprotein (Fragment)	WNV	0.574	Sq: 119
A1BY21	Envelope protein (Fragment)	WNV	0.6732
Q0PJ95	E protein (Fragment)	WNV	0.6687
Q91AE0	Polyprotein (Fragment)	WNV	0.6197
D7RX44	Polyprotein (Fragment)	WNV	0.3816
D3X8D0	Polyprotein (Fragment)	WNV	0.6622
E2D4W5	Envelope (Fragment)	WNV	0.657
B0ZQ25	Envelope protein (Fragment)	WNV	0.6806
D5K1J9	Polyprotein (Fragment)	WNV	0.6732
E2IGJ3	Genome polyprotein	WNV	0.5264
D9IFG0	Polyprotein (Fragment)	WNV	0.5876
Q9IGY4	NS5 protein (Fragment)	WNV	0.5467
D3X8D6	Polyprotein (Fragment)	WNV	0.6745
D5K1D3	Polyprotein (Fragment)	WNV	0.6732
D9MXB7	Envelope protein (Fragment)	WNV	0.66
H2DF63	Polyprotein (Fragment)	WNV	0.8649	Seq: 67
H2DF79	Polyprotein (Fragment)	WNV	0.8561	Seq: 67
I7D6Z9	Genome polyprotein	WNV	0.5306
A0A067XIP1	Envelope glycoprotein (Fragment)	WNV	0.6864	Seq: 81
G1APP9	Genome polyprotein	WNV	0.5253
W6A9H5	Envelope glycoprotein (Fragment)	WNV	0.678
E0A8J5	Genome polyprotein	WNV	0.5239
A0A067ZRU7	Polyprotein	WNV	0.5237
A0A067ZPH2	Polyprotein	WNV	0.525
Q29TS9	Polyprotein (Fragment)	WNV	0.666
Q06CE0	Envelope (Fragment)	WNV	0.657
Q5SG76	NS5 (Fragment)	WNV	0.4823
F6MZ75	Genome polyprotein	WNV	0.521
Q91MB4	Envelope glycoprotein (Fragment)	WNV	0.6756
Q29TS6	Polyprotein (Fragment)	WNV	0.6578
Q91CE3	Envelope protein (Fragment)	WNV	0.4666
Q06CN8	Envelope (Fragment)	WNV	0.657
A0A067ZS49	Polyprotein	WNV	0.5236
C9WPM7	Polyprotein (Fragment)	WNV	0.6198
Q6J6F7	Nonstructural protein 5 (Fragment)	WNV	0.4823
A0A067ZR60	Polyprotein (Fragment)	WNV	0.5228
E2J037	Genome polyprotein	WNV	0.5254
A0A067ZP93	Polyprotein (Fragment)	WNV	0.5195
A0A067ZRZ7	Polyprotein	WNV	0.5258
D5K1A2	Polyprotein (Fragment)	WNV	0.6732
Q6VYH3	Envelope glycoprotein (Fragment)	WNV	0.6394
A4UIW2	Polyprotein (Fragment)	WNV	0.662
Q91IV5	Envelope glycoprotein (Fragment)	WNV	0.653
Q7T5B3	Polyprotein (Fragment)	WNV	0.662
Q9DS91	Envelope protein (Fragment)	WNV	0.5265
B3F7B4	Polyprotein (Fragment)	WNV	0.6724
O12017	Envelope protein (Fragment)	WNV	0.8054	Seq: 85
B3F774	Polyprotein (Fragment)	WNV	0.6732
Q91R00	Envelope glycoprotein (Fragment)	WNV	0.654
Q06CD3	Envelope (Fragment)	WNV	0.657
Q2QFY2	Genome polyprotein	WNV	0.5263
Q7T5B6	NS5 (Fragment)	WNV	0.4374
B3F782	Polyprotein (Fragment)	WNV	0.6732
D3X8A4	Polyprotein (Fragment)	WNV	0.6561
E0A8L4	Genome polyprotein	WNV	0.5248
E2D4R6	Envelope (Fragment)	WNV	0.657
D9IFE8	Polyprotein (Fragment)	WNV	0.5961
E2D4R8	Envelope (Fragment)	WNV	0.657
G1APQ0	Genome polyprotein	WNV	0.5249
A0A023LLA9	Polyprotein (Fragment)	WNV	0.6621
M9WLY9	Envelope protein (Fragment)	WNV	0.6839
A0A023LLA1	Polyprotein (Fragment)	WNV	0.6653
I1Y883	Genome polyprotein	WNV	0.5297
G0YVI0	Polyprotein (Fragment)	WNV	0.3884
D3X8A1	Polyprotein (Fragment)	WNV	0.6561
D9MXB5	Envelope protein (Fragment)	WNV	0.6606
H2DF83	Polyprotein (Fragment)	WNV	0.8746	Seq: 67
W6S1H7	Polyprotein (Fragment)	WNV	0.3007
C9WPM6	Polyprotein (Fragment)	WNV	0.6198
K4U796	Polyprotein, NSP5 region (Fragment)	WNV	0.6439	Seq: 55
F1D833	Genome polyprotein	WNV	0.5242
W6A0B8	Envelope glycoprotein (Fragment)	WNV	0.6756
H2DFI2	Envelope (Fragment)	WNV	0.8746	Seq: 67
A0A059PJL3	Polyprotein (Fragment)	WNV	0.726
A0A067ZRL4	Polyprotein (Fragment)	WNV	0.5252
A0A067ZS96	Polyprotein (Fragment)	WNV	0.5272
A0A067ZSC2	Polyprotein	WNV	0.5254
A0A067ZRR5	Polyprotein	WNV	0.5252
A0A023LLD1	Polyprotein (Fragment)	WNV	0.6651
A0A077EWK9	NS3 (Fragment)	WNV	0.4875
A0A067ZP23	Polyprotein (Fragment)	WNV	0.5182
W5ZPS4	Genome polyprotein (Fragment)	WNV	0.5241
Q2NMF0	Polyprotein (Fragment)	WNV	0.7605
Q5SG93	Envelope glycoprotein (Fragment)	WNV	0.6799
A0A067ZSA5	Polyprotein	WNV	0.525
E9NSH5	Genome polyprotein	WNV	0.5246
Q80QK0	Envelope glycoprotein (Fragment)	WNV	0.654
F6N144	Genome polyprotein	WNV	0.5248
F5C450	Genome polyprotein	WNV	0.5247
B2CGN1	Polyprotein (Fragment)	WNV	0.7754	Seq: 56
Q6J6E8	Nonstructural protein 5 (Fragment)	WNV	0.4823
Q0PJ90	E protein (Fragment)	WNV	0.6756
A0A075FC30	NS5 (Fragment)	WNV	0.3832
Q5SG92	Envelope glycoprotein (Fragment)	WNV	0.6697
A9PL56	14 kDa V2 core protein (Fragment)	WNV	0.2791	Seq: 43
Q06CK1	Envelope (Fragment)	WNV	0.657
W5ZQ47	Polyprotein (Fragment)	WNV	0.5238
Q3I0Z7	Polyprotein	WNV	0.5245
D3X8C3	Polyprotein (Fragment)	WNV	0.6677
D0E6L6	Genome polyprotein	WNV	0.5266
A6XDF8	Polyprotein (Fragment)	WNV	0.625
D5K1B4	Polyprotein (Fragment)	WNV	0.6731
D5K1J1	Polyprotein (Fragment)	WNV	0.6732
H2DF81	Polyprotein (Fragment)	WNV	0.8649	Seq: 67
E0A8H0	Genome polyprotein	WNV	0.44
F6N131	Genome polyprotein	WNV	0.5247
G9B8P8	Envelope protein (Fragment)	WNV	0.6879
A0A075FEP7	NS5 (Fragment)	WNV	0.3736
G5CK01	Genome polyprotein	WNV	0.5242
Q89253	Putative uncharacterized protein (Fragment)	WNV	0.5887	Seq: 33
A1BY67	Envelope protein (Fragment)	WNV	0.6732
Q06CE6	Envelope (Fragment)	WNV	0.6539
R9WDL7	Genome polyprotein	WNV	0.5254
M9P2X0	Nonstructural protein 3 (Fragment)	WNV	0.5006
V5JD64	Polyprotein (Fragment)	WNV	0.6157
X5MPI0	Polyprotein (Fragment)	WNV	0.6439	Seq: 55
B5TTX2	Nucleocapsid protein C (Fragment)	WNV	0.6876	Seq: 53
R9WDK5	Genome polyprotein	WNV	0.5245
D5K1I5	Polyprotein (Fragment)	WNV	0.6717
D5K1L3	Polyprotein (Fragment)	WNV	0.6732
B3F7B6	Polyprotein (Fragment)	WNV	0.6732
D7RX37	Polyprotein (Fragment)	WNV	0.6036
D9IFJ5	Polyprotein (Fragment)	WNV	0.6062
A0A067ZR01	Polyprotein (Fragment)	WNV	0.5236
E2IGK0	Genome polyprotein	WNV	0.5243
A0A067ZS65	Polyprotein	WNV	0.5263
A0A075FEA6	NS5 (Fragment)	WNV	0.3464
A0A023LKU0	Polyprotein (Fragment)	WNV	0.662
A0A067ZQ93	Polyprotein	WNV	0.5232
A0A023LLC0	Polyprotein (Fragment)	WNV	0.662
A0A067ZRK3	Polyprotein (Fragment)	WNV	0.5223
A0A067ZR33	Polyprotein	WNV	0.5255
A0A067ZRP8	Polyprotein	WNV	0.5225
A0A077ESL6	NS3 (Fragment)	WNV	0.4893
Q5SGA1	Envelope glycoprotein (Fragment)	WNV	0.6672
B5U122	Envelope glycoprotein E (Fragment)	WNV	0.6373
D3X875	Polyprotein (Fragment)	WNV	0.624
D0E6L9	Polyprotein	WNV	0.5259
Q8JQC8	Envelope glycoprotein (Fragment)	WNV	0.793	Seq: 76
A0A067ZSM8	Polyprotein (Fragment)	WNV	0.5207	Seq: XXXX
Q06CL4	Envelope (Fragment)	WNV	0.657
Q4VST9	Polyprotein (Fragment)	WNV	0.6576
A1BY73	Envelope protein (Fragment)	WNV	0.6732
B3F7D4	Polyprotein (Fragment)	WNV	0.6732
B5TTW4	Nucleocapsid protein C (Fragment)	WNV	0.5944	Seq: 55
D5K1F6	Polyprotein (Fragment)	WNV	0.6732
A0A067ZSJ5	Polyprotein	WNV	0.5253
A0A076G954	Envelope glycoprotein (Fragment)	WNV	0.6904	Seq: 82
A0A075FEA1	NS5 (Fragment)	WNV	0.3348
Q06CE1	Envelope (Fragment)	WNV	0.657
Q2XWS1	Polyprotein (Fragment)	WNV	0.6639
Q91CE6	Envelope protein (Fragment)	WNV	0.5661
B3F767	Polyprotein (Fragment)	WNV	0.6736
Q0PJ83	E protein (Fragment)	WNV	0.6756
B3F771	Polyprotein (Fragment)	WNV	0.6758
D5K1E7	Polyprotein (Fragment)	WNV	0.6732
D9IFI9	Polyprotein (Fragment)	WNV	0.6169
D7RX42	Polyprotein (Fragment)	WNV	0.7199
C9WPK3	Polyprotein (Fragment)	WNV	0.6198
Q06C80	Envelope (Fragment)	WNV	0.657
U3N2A0	Genome polyprotein	WNV	0.5238
Q06C95	Envelope (Fragment)	WNV	0.657
Q2QFX3	Genome polyprotein	WNV	0.5254
Q6BBM2	Genome polyprotein	WNV	0.5247
Q91IV7	Envelope glycoprotein (Fragment)	WNV	0.654
Q9Q3V4	Envelope glycoprotein (Fragment)	WNV	0.7272	Seq: 76
X5MBI5	Polyprotein (Fragment)	WNV	0.5411	Seq: 55
Q3T229	Polyprotein (Fragment)	WNV	0.662
Q5SGB4	Envelope glycoprotein (Fragment)	WNV	0.6799
Q6T734	Envelope glycoprotein (Fragment)	WNV	0.7359
Q99D37	Genome polyprotein	WNV	0.5272
A1BY26	Envelope protein (Fragment)	WNV	0.6732
B3F7E2	Polyprotein (Fragment)	WNV	0.6732
B3F7E5	Polyprotein (Fragment)	WNV	0.6732
Q06C76	Envelope (Fragment)	WNV	0.657
A4K4T9	Genome polyprotein	WNV	0.5236
A0A023LLA0	Polyprotein (Fragment)	WNV	0.6634
Q6J6E6	Nonstructural protein 5 (Fragment)	WNV	0.4823
Q06CH2	Envelope (Fragment)	WNV	0.657
D9IFF8	Polyprotein (Fragment)	WNV	0.6062
D5K1D9	Polyprotein (Fragment)	WNV	0.6732
A0A075FEQ5	NS5 (Fragment)	WNV	0.3745
E0X743	Genome polyprotein	WNV	0.5297
A0A067ZPW7	Polyprotein	WNV	0.5242
A1BY41	Envelope protein (Fragment)	WNV	0.6732
Q06C89	Envelope (Fragment)	WNV	0.657
D5K1L8	Polyprotein (Fragment)	WNV	0.6732
D9IFF7	Polyprotein (Fragment)	WNV	0.5958
G8E3K9	Genome polyprotein	WNV	0.5261
F6N141	Genome polyprotein	WNV	0.5237
F6N148	Genome polyprotein	WNV	0.5248
D9MXB6	Envelope protein (Fragment)	WNV	0.66
D9IFG7	Polyprotein (Fragment)	WNV	0.6164
E2D4U5	Envelope (Fragment)	WNV	0.657
D3X885	Polyprotein (Fragment)	WNV	0.6581
D9MXA6	Nonstructural protein 3 (Fragment)	WNV	0.4891
G5CK06	Genome polyprotein	WNV	0.525
K4UA32	Polyprotein, NSP5 region (Fragment)	WNV	0.7007
E9NSH6	Genome polyprotein	WNV	0.5251
Q91AB2	Polyprotein (Fragment)	WNV	0.6197
A1BY83	Envelope protein (Fragment)	WNV	0.6732
M9NJ12	NS5 (Fragment)	WNV	0.5596
F1DA38	Genome polyprotein	WNV	0.5258
A0A023LL71	Polyprotein (Fragment)	WNV	0.662
Q06C70	Envelope (Fragment)	WNV	0.657
X4YEY6	Envelope protein (Fragment)	WNV	0.6879
A0A075FCC0	NS5 (Fragment)	WNV	0.4033
W6S3S0	Polyprotein (Fragment)	WNV	0.2961
A0A067ZS55	Polyprotein (Fragment)	WNV	0.5239
D9IFH8	Polyprotein (Fragment)	WNV	0.6109
D5K1I9	Polyprotein (Fragment)	WNV	0.6732
A0A067Z2X1	Polyprotein (Fragment)	WNV	0.6226
A0A067ZQR7	Polyprotein	WNV	0.5236
Q4PRT4	Envelope glycoprotein (Fragment)	WNV	0.5061	Seq: 107
Q5SG74	NS5 (Fragment)	WNV	0.4823
D5K1K6	Polyprotein (Fragment)	WNV	0.6758
Q7T5B7	NS5 (Fragment)	WNV	0.4374
Q91CD6	Polyprotein (Fragment)	WNV	0.5157	Seq: 84
A0A067ZS29	Polyprotein (Fragment)	WNV	0.5264
Q91CD8	Polyprotein (Fragment)	WNV	0.4317	Seq: 86
Q5SBH0	Genome polyprotein	WNV	0.5266
Q06CJ8	Envelope (Fragment)	WNV	0.657
B7U2U2	Nucleocapsid protein C (Fragment)	WNV	0.5921	Seq: 53
A9PL59	NS5 structural protein (Fragment)	WNV	0.7057	Seq: 87
Q0PJ74	E protein (Fragment)	WNV	0.6756
D3X8B1	Polyprotein (Fragment)	WNV	0.6527
Q2EJU3	Polyprotein	WNV	0.5262
A0A067ZRC9	Polyprotein (Fragment)	WNV	0.5252
D3X8F4	Polyprotein (Fragment)	WNV	0.4465	Seq: 82
Q06CF8	Envelope (Fragment)	WNV	0.6616
A0A067ZS56	Polyprotein	WNV	0.5249
A0A067ZRP0	Polyprotein	WNV	0.5247
A0A067ZSR2	Polyprotein (Fragment)	WNV	0.5231
A0A067ZSK5	Polyprotein	WNV	0.5248
Q9DS88	Polyprotein (Fragment)	WNV	0.3995	Seq: 89
A1BY57	Envelope protein (Fragment)	WNV	0.6732
A1XRC3	Polyprotein (Fragment)	WNV	0.662
A0A075FC26	NS5 (Fragment)	WNV	0.3348
Q5SG96	Envelope glycoprotein (Fragment)	WNV	0.6756
Q91AA4	Polyprotein (Fragment)	WNV	0.6197
Q06CC3	Envelope (Fragment)	WNV	0.657
Q2QFZ3	Genome polyprotein	WNV	0.5247
B0ZQ24	Envelope protein (Fragment)	WNV	0.6762
D5K1A9	Polyprotein (Fragment)	WNV	0.6758
D9MXB4	Nonstructural protein 3 (Fragment)	WNV	0.4891
B3F7B8	Polyprotein (Fragment)	WNV	0.6732
E2D4Z5	Genome polyprotein	WNV	0.524
Q8JQD5	Envelope glycoprotein (Fragment)	WNV	0.793	Seq: 76
B3F779	Polyprotein (Fragment)	WNV	0.6732
D9MXC3	Envelope protein (Fragment)	WNV	0.66
B5U0Z8	Envelope glycoprotein E (Fragment)	WNV	0.6373
D9IFI5	Polyprotein (Fragment)	WNV	0.5965
B3F752	Polyprotein (Fragment)	WNV	0.6736
D3X8G0	Polyprotein (Fragment)	WNV	0.6504
Q2QFY0	Genome polyprotein	WNV	0.5268
E2IGL5	Genome polyprotein	WNV	0.5262
Q2XWR3	Polyprotein (Fragment)	WNV	0.6613
F1D845	Genome polyprotein (Fragment)	WNV	0.5278
Q91AF8	Polyprotein (Fragment)	WNV	0.6214
A6XDF5	Polyprotein (Fragment)	WNV	0.6267
E2D4U8	Envelope (Fragment)	WNV	0.657
E2D4W4	Envelope (Fragment)	WNV	0.657
E2J044	Genome polyprotein	WNV	0.5248
D9IFJ1	Polyprotein (Fragment)	WNV	0.6062
F6N137	Genome polyprotein	WNV	0.5259
H2DF62	Polyprotein (Fragment)	WNV	0.8561	Seq: 67
G1APP6	Genome polyprotein	WNV	0.525
D5K1K3	Polyprotein (Fragment)	WNV	0.6751
D7RX39	Polyprotein (Fragment)	WNV	0.6509
D3X8B4	Polyprotein (Fragment)	WNV	0.6529
E2D4S2	Envelope (Fragment)	WNV	0.657
W6A0C6	Genome polyprotein	WNV	0.525
A0A023LKX6	Polyprotein (Fragment)	WNV	0.662
A0A067ZSQ3	Polyprotein	WNV	0.5245
Q06C91	Envelope (Fragment)	WNV	0.657
Q0PJ68	E protein (Fragment)	WNV	0.6756
Q5SGB3	Envelope glycoprotein (Fragment)	WNV	0.6799
Q8QU04	Polyprotein (Fragment)	WNV	0.6328
E2IGP0	Genome polyprotein	WNV	0.528
Q9WHD1	Polyprotein (Fragment)	WNV	0.6549
A1BY69	Envelope protein (Fragment)	WNV	0.6732
A9PL57	14 kDa V2 core protein (Fragment)	WNV	0.4035	Seq: 43
A4UIW9	Polyprotein (Fragment)	WNV	0.662
H2DF60	Polyprotein (Fragment)	WNV	0.8649	Seq: 67
F5C451	Genome polyprotein	WNV	0.5249
H6VBW0	Genome polyprotein	WNV	0.5251
Q4PRT6	Envelope glycoprotein (Fragment)	WNV	0.5509	Seq: 107
A0A060VG73	Polyprotein (Fragment)	WNV	0.3367
Q6T8H7	Polyprotein (Fragment)	WNV	0.6653
Q913D1	Envelope glycoprotein (Fragment)	WNV	0.654
A0A067Z1C2	Polyprotein (Fragment)	WNV	0.6226
Q6J6F1	Nonstructural protein 5 (Fragment)	WNV	0.4823
A1BY34	Envelope protein (Fragment)	WNV	0.6717
Q80DN8	Genome polyprotein	WNV	0.5515
Q9WHD2	Polyprotein (Fragment)	WNV	0.6525
B5U109	Envelope glycoprotein E (Fragment)	WNV	0.6373
Q06CB4	Envelope (Fragment)	WNV	0.657
Q06CB1	Envelope (Fragment)	WNV	0.657
Q0PJA0	E protein (Fragment)	WNV	0.6756
D5K1C4	Polyprotein (Fragment)	WNV	0.6732
Q06C69	Envelope (Fragment)	WNV	0.657
D9IFH7	Polyprotein (Fragment)	WNV	0.5961
R4L6U8	Envelope glycoprotein (Fragment)	WNV	0.6795	Seq: 75
E2D4U4	Envelope (Fragment)	WNV	0.657
E9MW56	Polyprotein (Fragment)	WNV	0.5232
F5C457	Genome polyprotein	WNV	0.5247
H2DF76	Polyprotein (Fragment)	WNV	0.8649	Seq: 67
Q2XWR1	Polyprotein (Fragment)	WNV	0.661
Q5SGA3	Envelope glycoprotein (Fragment)	WNV	0.6799
A1BY54	Envelope protein (Fragment)	WNV	0.6732
B3F778	Polyprotein (Fragment)	WNV	0.6732
B3F789	Polyprotein (Fragment)	WNV	0.6732
I7CA02	Polyprotein	WNV	0.523
Q6Q1J6	Envelope glycoprotein (Fragment)	WNV	0.7359
F1BA43	Genome polyprotein (Fragment)	WNV	0.4562
Q3I0Z2	Polyprotein	WNV	0.5233
A0A023LL70	Polyprotein (Fragment)	WNV	0.6635
F6N149	Genome polyprotein	WNV	0.5246
A0A067ZPR5	Polyprotein	WNV	0.5247
A0A067ZRQ9	Polyprotein	WNV	0.5248
[truncated: 995 more rows]
